# Supplementary material for: Benzene-1,4-diol–5-(1H-imidazol-1-yl)pyrimidine (1/1)
Source: Acta Crystallogr Sect E Struct Rep Online. 2011 Oct 29;67(Pt 11):o3073. doi: 10.1107/S1600536811043819 (PMC3247463; doi:10.1107/S1600536811043819)
Supplement: Supplementary file 1 [file e-67-o3073-sup1.cif]

##############################################################################
#                                                                            #
# This CIF contains the data in a paper accepted for publication in          #
# Acta Crystallographica Section E. It conforms to the requirements of       #
# Notes for Authors for Acta Crystallographica Section E, and has been       #
# peer reviewed under the auspices of the IUCr Commission on Journals.       #
#                                                                            #
# Full details of the Crystallographic Information File format               #
# are given in the paper "The Crystallographic Information File (CIF):       #
# a New Standard Archive File for Crystallography" by S. R. Hall, F. H.      #
# Allen and I. D. Brown [Acta Cryst. (1991), A47, 655-685].                  #
#                                                                            #
# The current version of the core CIF dictionary is obtainable from          #
# ftp://ftp.iucr.org/pub/cif_core.dic.                                       #
#                                                                            #
# Software is freely available for graphical display of the structure(s)     #
# in this CIF. For information consult the CIF software page                 #
# http://www.iucr.org/resources/cif/software.                                #
#                                                                            #
# This file may be used for bona fide research purposes within the           #
# scientific community so long as proper attribution is given to the journal # 
# article from which it was obtained.                                        #
#                                                                            #
##############################################################################
data_global
_audit_creation_method     'from SHELXL-97 CIF and IUCr SHELXL97-template'
_journal_date_recd_electronic     2011-10-19
_journal_date_accepted     2011-10-21
_journal_name_full     'Acta Crystallographica, Section E'
_journal_year     2011
_journal_volume     67
_journal_issue     11
_journal_page_first     o3073
_journal_page_last     o3073
_journal_paper_category     QO
_journal_coeditor_code     XU5356
_publ_contact_author_name     'Gui-Ge Hou'
_publ_contact_author_address
;
College of Pharmacy,
Binzhou Medical University
Yantai 264003
People's Republic of China
;
_publ_contact_author_email     'guigehou@163.com'
_publ_contact_author_fax     '086-023-62769652'
_publ_contact_author_phone     '086-023-62769652'
_publ_section_title
;
Benzene-1,4-diol--5-(1<i>H</i>-imidazol-1-yl)pyrimidine (1/1)
;
loop_
    _publ_author_name
    _publ_author_address
    'Yan-Ke Jiang'
;
Research Center of Medical Chemisty and Chemical Biology,
Chongqing Technology and Business University,
Chongqing 400067,
People's Republic of China
;
    'Gui-Ge Hou'
;
College of Pharmacy,
Binzhou Medical University
Yantai 264003
People's Republic of China
;
data_I
_chemical_name_systematic
;
Benzene-1,4-diol--5-(1<i>H</i>-imidazol-1-yl)pyrimidine (1/1)
;
_chemical_name_common     ?
_chemical_formula_moiety     'C7 H6 N4, C6 H6 O2'
_chemical_formula_sum     'C13 H12 N4 O2'
_chemical_formula_iupac     'C7 H6 N4, C6 H6 O2'
_chemical_formula_weight     256.27
_chemical_melting_point     ?
_symmetry_cell_setting     triclinic
_symmetry_space_group_name_H-M     'P -1'
_symmetry_space_group_name_Hall     '-P 1'
loop_
    _symmetry_equiv_pos_as_xyz
    'x, y, z'
    '-x, -y, -z'
_cell_length_a     6.8219(18)
_cell_length_b     9.550(3)
_cell_length_c     10.449(3)
_cell_angle_alpha     108.177(3)
_cell_angle_beta     102.381(4)
_cell_angle_gamma     98.602(4)
_cell_volume     614.3(3)
_cell_formula_units_Z     2
_cell_measurement_reflns_used     1283
_cell_measurement_theta_min     2.308
_cell_measurement_theta_max     26.779
_cell_measurement_temperature     298(2)
_exptl_crystal_description     block
_exptl_crystal_colour     colourless
_exptl_crystal_size_max     0.36
_exptl_crystal_size_mid     0.24
_exptl_crystal_size_min     0.12
_exptl_crystal_density_diffrn     1.385
_exptl_crystal_density_meas     ?
_exptl_crystal_density_method     'not measured'
_exptl_crystal_F_000     268
_exptl_absorpt_coefficient_mu     0.098
_exptl_absorpt_correction_type     none
_exptl_absorpt_process_details     ?
_exptl_absorpt_correction_T_min     ?
_exptl_absorpt_correction_T_max     ?
_exptl_special_details     ?
_diffrn_ambient_temperature     298(2)
_diffrn_radiation_type     MoK\a
_diffrn_radiation_wavelength     0.71073
_diffrn_radiation_source     'fine-focus sealed tube'
_diffrn_radiation_monochromator     graphite
_diffrn_measurement_device_type     'Bruker SMART 1000'
_diffrn_measurement_method     '\f and \w'
_diffrn_detector_area_resol_mean     ?
_diffrn_reflns_number     3103
_diffrn_reflns_av_R_equivalents     0.0133
_diffrn_reflns_av_sigmaI/netI     0.0277
_diffrn_reflns_theta_min     2.14
_diffrn_reflns_theta_max     25.24
_diffrn_reflns_theta_full     25.24
_diffrn_measured_fraction_theta_max     0.978
_diffrn_measured_fraction_theta_full     0.978
_diffrn_reflns_limit_h_min     -6
_diffrn_reflns_limit_h_max     8
_diffrn_reflns_limit_k_min     -11
_diffrn_reflns_limit_k_max     11
_diffrn_reflns_limit_l_min     -11
_diffrn_reflns_limit_l_max     12
_diffrn_standards_number     ?
_diffrn_standards_interval_count     ?
_diffrn_standards_interval_time     ?
_diffrn_standards_decay_%     ?
_refine_special_details
;
Refinement of <i>F</i>^2^ against ALL reflections. The weighted <i>R</i>-factor
<i>wR</i> and goodness of fit <i>S</i> are based on <i>F</i>^2^, conventional
<i>R</i>-factors <i>R</i> are based on <i>F</i>, with <i>F</i> set to zero for
negative <i>F</i>^2^. The threshold expression of <i>F</i>^2^ >
\s(<i>F</i>^2^) is used only for calculating <i>R</i>-factors(gt) <i>etc</i>.
and is not relevant to the choice of reflections for refinement.
<i>R</i>-factors based on <i>F</i>^2^ are statistically about twice as large
as those based on <i>F</i>, and <i>R</i>- factors based on ALL data will be
even larger.
;
_reflns_number_total     2176
_reflns_number_gt     1791
_reflns_threshold_expression     I>2sigma(I)
_refine_ls_structure_factor_coef     Fsqd
_refine_ls_matrix_type     full
_refine_ls_R_factor_all     0.0549
_refine_ls_R_factor_gt     0.0454
_refine_ls_wR_factor_gt     0.1085
_refine_ls_wR_factor_ref     0.1152
_refine_ls_goodness_of_fit_ref     1.038
_refine_ls_restrained_S_all     1.038
_refine_ls_number_reflns     2176
_refine_ls_number_parameters     174
_refine_ls_number_restraints     0
_refine_ls_hydrogen_treatment     constr
_refine_ls_weighting_scheme     calc
_refine_ls_weighting_details
         'calc w=1/[\s^2^(Fo^2^)+(0.0603P)^2^+0.0979P] where P=(Fo^2^+2Fc^2^)/3'
_atom_sites_solution_hydrogens     geom
_atom_sites_solution_primary     direct
_atom_sites_solution_secondary     difmap
_refine_ls_shift/su_max     0.002
_refine_ls_shift/su_mean     0.000
_refine_diff_density_max     0.130
_refine_diff_density_min     -0.298
_refine_ls_extinction_method     none
_refine_ls_extinction_coef     ?
loop_
    _atom_type_symbol
    _atom_type_description
    _atom_type_scat_dispersion_real
    _atom_type_scat_dispersion_imag
    _atom_type_scat_source
    'C' 'C' 0.0033 0.0016
                         'International Tables Vol C Tables 4.2.6.8 and 6.1.1.4'
    'H' 'H' 0.0000 0.0000
                         'International Tables Vol C Tables 4.2.6.8 and 6.1.1.4'
    'N' 'N' 0.0061 0.0033
                         'International Tables Vol C Tables 4.2.6.8 and 6.1.1.4'
    'O' 'O' 0.0106 0.0060
                         'International Tables Vol C Tables 4.2.6.8 and 6.1.1.4'
_computing_data_collection     'SMART (Bruker, 2007)'
_computing_cell_refinement     'SAINT (Bruker, 2007)'
_computing_data_reduction     'SAINT (Bruker, 2007)'
_computing_structure_solution     'SHELXTL (Sheldrick, 2008)'
_computing_structure_refinement     'SHELXTL (Sheldrick, 2008)'
_computing_molecular_graphics     'SHELXTL (Sheldrick, 2008)'
_computing_publication_material     'SHELXTL (Sheldrick, 2008)'
loop_
    _atom_site_type_symbol
    _atom_site_label
    _atom_site_fract_x
    _atom_site_fract_y
    _atom_site_fract_z
    _atom_site_U_iso_or_equiv
    _atom_site_adp_type
    _atom_site_calc_flag
    _atom_site_refinement_flags
    _atom_site_occupancy
    _atom_site_symmetry_multiplicity
    _atom_site_disorder_assembly
    _atom_site_disorder_group
    C C1 0.3093(3) 0.5951(2) 0.03876(18) 0.0443(4) Uani d . 1 1 . .
    H H1 0.3309 0.6809 0.0146 0.053 Uiso calc R 1 1 . .
    C C2 0.2073(3) 0.3702(2) 0.02839(19) 0.0489(5) Uani d . 1 1 . .
    H H2 0.1427 0.2677 -0.0065 0.059 Uiso calc R 1 1 . .
    C C3 0.3175(3) 0.4481(2) 0.16172(19) 0.0479(5) Uani d . 1 1 . .
    H H3 0.3432 0.4109 0.2345 0.058 Uiso calc R 1 1 . .
    C C4 0.6323(3) 0.83862(19) 0.27343(19) 0.0468(5) Uani d . 1 1 . .
    H H4 0.6347 0.8351 0.1838 0.056 Uiso calc R 1 1 . .
    C C5 0.5094(2) 0.71929(18) 0.28759(17) 0.0379(4) Uani d . 1 1 . .
    C C6 0.5138(3) 0.7279(2) 0.42203(18) 0.0470(5) Uani d . 1 1 . .
    H H6 0.4334 0.6490 0.4355 0.056 Uiso calc R 1 1 . .
    C C7 0.7401(3) 0.9551(2) 0.5069(2) 0.0511(5) Uani d . 1 1 . .
    H H7 0.8208 1.0382 0.5843 0.061 Uiso calc R 1 1 . .
    C C8 -0.0026(3) 0.41667(18) 0.58820(17) 0.0396(4) Uani d . 1 1 . .
    C C9 -0.0960(3) 0.34868(19) 0.44598(18) 0.0465(5) Uani d . 1 1 . .
    H H9 -0.1616 0.2463 0.4087 0.056 Uiso calc R 1 1 . .
    C C10 0.0931(3) 0.56915(19) 0.64137(18) 0.0459(5) Uani d . 1 1 . .
    H H10 0.1561 0.6168 0.7371 0.055 Uiso calc R 1 1 . .
    C C11 0.1916(3) 0.0311(2) 0.09527(17) 0.0416(4) Uani d . 1 1 . .
    C C12 0.0237(3) 0.06699(19) 0.14148(17) 0.0425(4) Uani d . 1 1 . .
    H H12 0.0393 0.1122 0.2370 0.051 Uiso calc R 1 1 . .
    C C13 -0.1671(3) 0.03627(19) 0.04686(17) 0.0415(4) Uani d . 1 1 . .
    H H13 -0.2791 0.0609 0.0788 0.050 Uiso calc R 1 1 . .
    N N1 0.2027(2) 0.46188(16) -0.04935(15) 0.0475(4) Uani d . 1 1 . .
    N N2 0.3850(2) 0.59439(15) 0.16903(14) 0.0397(4) Uani d . 1 1 . .
    N N3 0.7474(2) 0.95816(17) 0.38243(17) 0.0525(4) Uani d . 1 1 . .
    N N4 0.6296(2) 0.84580(19) 0.53321(15) 0.0515(4) Uani d . 1 1 . .
    O O1 -0.0130(2) 0.33007(14) 0.67005(13) 0.0547(4) Uani d . 1 1 . .
    H H1A 0.0532 0.3808 0.7513 0.082 Uiso calc R 1 1 . .
    O O2 0.3846(2) 0.0619(2) 0.18407(13) 0.0668(4) Uani d . 1 1 . .
    H H2A 0.3794 0.0945 0.2655 0.100 Uiso calc R 1 1 . .
loop_
    _atom_site_aniso_label
    _atom_site_aniso_U_11
    _atom_site_aniso_U_22
    _atom_site_aniso_U_33
    _atom_site_aniso_U_12
    _atom_site_aniso_U_13
    _atom_site_aniso_U_23
    C1 0.0524(11) 0.0423(10) 0.0381(9) 0.0075(8) 0.0114(8) 0.0164(8)
    C2 0.0564(12) 0.0382(9) 0.0478(11) 0.0042(8) 0.0165(9) 0.0111(8)
    C3 0.0618(12) 0.0412(10) 0.0434(10) 0.0076(9) 0.0165(9) 0.0194(8)
    C4 0.0538(11) 0.0427(10) 0.0423(10) 0.0081(8) 0.0140(8) 0.0139(8)
    C5 0.0377(9) 0.0386(9) 0.0359(9) 0.0106(7) 0.0098(7) 0.0106(7)
    C6 0.0410(10) 0.0555(11) 0.0398(10) 0.0046(8) 0.0089(8) 0.0153(9)
    C7 0.0441(11) 0.0489(11) 0.0451(11) 0.0067(9) 0.0029(8) 0.0045(9)
    C8 0.0418(10) 0.0383(9) 0.0368(9) 0.0080(7) 0.0118(7) 0.0110(8)
    C9 0.0550(11) 0.0324(8) 0.0407(10) -0.0002(8) 0.0108(8) 0.0041(8)
    C10 0.0535(11) 0.0426(10) 0.0297(9) 0.0019(8) 0.0066(8) 0.0046(8)
    C11 0.0441(10) 0.0465(10) 0.0340(9) 0.0105(8) 0.0081(7) 0.0157(8)
    C12 0.0505(11) 0.0475(10) 0.0289(8) 0.0139(8) 0.0129(8) 0.0107(8)
    C13 0.0450(10) 0.0449(10) 0.0403(9) 0.0151(8) 0.0183(8) 0.0164(8)
    N1 0.0521(9) 0.0459(9) 0.0380(8) 0.0047(7) 0.0097(7) 0.0112(7)
    N2 0.0446(8) 0.0395(8) 0.0342(8) 0.0069(6) 0.0121(6) 0.0126(6)
    N3 0.0547(10) 0.0431(9) 0.0503(10) 0.0038(7) 0.0100(8) 0.0104(7)
    N4 0.0439(9) 0.0629(10) 0.0371(8) 0.0066(8) 0.0054(7) 0.0101(8)
    O1 0.0723(10) 0.0434(7) 0.0401(7) 0.0011(6) 0.0070(7) 0.0149(6)
    O2 0.0464(8) 0.1082(12) 0.0402(8) 0.0235(8) 0.0075(6) 0.0196(8)
_geom_special_details
;
All e.s.d.'s (except the e.s.d. in the dihedral angle between two l.s. planes)
are estimated using the full covariance matrix. The cell e.s.d.'s are taken
into account individually in the estimation of e.s.d.'s in distances, angles
and torsion angles; correlations between e.s.d.'s in cell parameters are only
used when they are defined by crystal symmetry. An approximate (isotropic)
treatment of cell e.s.d.'s is used for estimating e.s.d.'s involving l.s.
planes.
;
loop_
    _geom_bond_atom_site_label_1
    _geom_bond_atom_site_label_2
    _geom_bond_site_symmetry_2
    _geom_bond_distance
    _geom_bond_publ_flag
    C1 N1 . 1.304(2) ?
    C1 N2 . 1.351(2) ?
    C1 H1 . 0.9300 ?
    C2 C3 . 1.340(3) ?
    C2 N1 . 1.367(2) ?
    C2 H2 . 0.9300 ?
    C3 N2 . 1.377(2) ?
    C3 H3 . 0.9300 ?
    C4 N3 . 1.324(2) ?
    C4 C5 . 1.377(2) ?
    C4 H4 . 0.9300 ?
    C5 C6 . 1.375(2) ?
    C5 N2 . 1.415(2) ?
    C6 N4 . 1.329(2) ?
    C6 H6 . 0.9300 ?
    C7 N3 . 1.321(2) ?
    C7 N4 . 1.329(2) ?
    C7 H7 . 0.9300 ?
    C8 O1 . 1.368(2) ?
    C8 C9 . 1.380(2) ?
    C8 C10 . 1.382(2) ?
    C9 C10 2_566 1.378(2) ?
    C9 H9 . 0.9300 ?
    C10 C9 2_566 1.378(2) ?
    C10 H10 . 0.9300 ?
    C11 O2 . 1.368(2) ?
    C11 C13 2 1.383(2) ?
    C11 C12 . 1.383(3) ?
    C12 C13 . 1.382(2) ?
    C12 H12 . 0.9300 ?
    C13 C11 2 1.383(2) ?
    C13 H13 . 0.9300 ?
    O1 H1A . 0.8200 ?
    O2 H2A . 0.8200 ?
loop_
    _geom_angle_atom_site_label_1
    _geom_angle_atom_site_label_2
    _geom_angle_atom_site_label_3
    _geom_angle_site_symmetry_1
    _geom_angle_site_symmetry_3
    _geom_angle
    _geom_angle_publ_flag
    N1 C1 N2 . . 112.37(16) ?
    N1 C1 H1 . . 123.8 ?
    N2 C1 H1 . . 123.8 ?
    C3 C2 N1 . . 110.82(15) ?
    C3 C2 H2 . . 124.6 ?
    N1 C2 H2 . . 124.6 ?
    C2 C3 N2 . . 105.99(16) ?
    C2 C3 H3 . . 127.0 ?
    N2 C3 H3 . . 127.0 ?
    N3 C4 C5 . . 122.56(17) ?
    N3 C4 H4 . . 118.7 ?
    C5 C4 H4 . . 118.7 ?
    C6 C5 C4 . . 116.74(16) ?
    C6 C5 N2 . . 121.95(15) ?
    C4 C5 N2 . . 121.31(15) ?
    N4 C6 C5 . . 121.87(17) ?
    N4 C6 H6 . . 119.1 ?
    C5 C6 H6 . . 119.1 ?
    N3 C7 N4 . . 126.88(17) ?
    N3 C7 H7 . . 116.6 ?
    N4 C7 H7 . . 116.6 ?
    O1 C8 C9 . . 118.15(15) ?
    O1 C8 C10 . . 123.22(15) ?
    C9 C8 C10 . . 118.61(16) ?
    C10 C9 C8 2_566 . 120.72(16) ?
    C10 C9 H9 2_566 . 119.6 ?
    C8 C9 H9 . . 119.6 ?
    C9 C10 C8 2_566 . 120.67(16) ?
    C9 C10 H10 2_566 . 119.7 ?
    C8 C10 H10 . . 119.7 ?
    O2 C11 C13 . 2 117.69(16) ?
    O2 C11 C12 . . 122.90(15) ?
    C13 C11 C12 2 . 119.40(16) ?
    C13 C12 C11 . . 120.52(16) ?
    C13 C12 H12 . . 119.7 ?
    C11 C12 H12 . . 119.7 ?
    C12 C13 C11 . 2 120.08(17) ?
    C12 C13 H13 . . 120.0 ?
    C11 C13 H13 2 . 120.0 ?
    C1 N1 C2 . . 104.87(15) ?
    C1 N2 C3 . . 105.95(14) ?
    C1 N2 C5 . . 126.48(14) ?
    C3 N2 C5 . . 127.57(15) ?
    C7 N3 C4 . . 115.79(16) ?
    C7 N4 C6 . . 116.16(16) ?
    C8 O1 H1A . . 109.5 ?
    C11 O2 H2A . . 109.5 ?
loop_
    _geom_torsion_atom_site_label_1
    _geom_torsion_atom_site_label_2
    _geom_torsion_atom_site_label_3
    _geom_torsion_atom_site_label_4
    _geom_torsion_site_symmetry_1
    _geom_torsion_site_symmetry_2
    _geom_torsion_site_symmetry_3
    _geom_torsion_site_symmetry_4
    _geom_torsion
    _geom_torsion_publ_flag
    N1 C2 C3 N2 . . . . 0.1(2) ?
    N3 C4 C5 C6 . . . . -1.2(3) ?
    N3 C4 C5 N2 . . . . 178.71(17) ?
    C4 C5 C6 N4 . . . . 0.4(3) ?
    N2 C5 C6 N4 . . . . -179.50(16) ?
    O1 C8 C9 C10 . . . 2_566 179.04(17) ?
    C10 C8 C9 C10 . . . 2_566 0.3(3) ?
    O1 C8 C10 C9 . . . 2_566 -178.97(17) ?
    C9 C8 C10 C9 . . . 2_566 -0.3(3) ?
    O2 C11 C12 C13 . . . . 178.57(16) ?
    C13 C11 C12 C13 2 . . . -0.1(3) ?
    C11 C12 C13 C11 . . . 2 0.1(3) ?
    N2 C1 N1 C2 . . . . 0.7(2) ?
    C3 C2 N1 C1 . . . . -0.5(2) ?
    N1 C1 N2 C3 . . . . -0.7(2) ?
    N1 C1 N2 C5 . . . . 178.84(15) ?
    C2 C3 N2 C1 . . . . 0.3(2) ?
    C2 C3 N2 C5 . . . . -179.20(16) ?
    C6 C5 N2 C1 . . . . 154.15(18) ?
    C4 C5 N2 C1 . . . . -25.8(3) ?
    C6 C5 N2 C3 . . . . -26.4(3) ?
    C4 C5 N2 C3 . . . . 153.65(18) ?
    N4 C7 N3 C4 . . . . -0.3(3) ?
    C5 C4 N3 C7 . . . . 1.2(3) ?
    N3 C7 N4 C6 . . . . -0.4(3) ?
    C5 C6 N4 C7 . . . . 0.3(3) ?
loop_
    _geom_hbond_atom_site_label_D
    _geom_hbond_atom_site_label_H
    _geom_hbond_atom_site_label_A
    _geom_hbond_site_symmetry_A
    _geom_hbond_distance_DH
    _geom_hbond_distance_HA
    _geom_hbond_distance_DA
    _geom_hbond_angle_DHA
    O1 H1A N1 1_556 0.82 1.96 2.764(2) 168.2
    O2 H2A N4 2_666 0.82 2.02 2.835(2) 174.2
_iucr_refine_instructions_details
;
TITL 1 in P-1
CELL 0.71073   6.8219   9.5501  10.4488 108.177 102.381  98.602
ZERR   2.00   0.0018   0.0025   0.0027   0.003   0.004   0.004
LATT 1
SFAC C  H  N  O
UNIT 26 24 8 4
OMIT  -3.00  50.50
L.S. 4
ACTA
BOND $H
FMAP 2
PLAN 20
eqiv $2 -x+1, -y+1, -z+1
htab O2 N4_$2
eqiv $1 x, y, z+1
htab O1 N1_$1
conf
htab
size 0.36 0.24 0.12
WGHT  0.060500  0.097300
FVAR  1.028240
TEMP 25
MOLE 1
C1     1   0.309317  0.595083  0.038756 11.000000  0.052450  0.042280 =
           0.038080  0.016430  0.011380  0.007520
AFIX 43
H1     2   0.330872  0.680859  0.014631 11.000000 -1.200000
AFIX 0
C2     1   0.207294  0.370222  0.028390 11.000000  0.056400  0.038170 =
           0.047820  0.011090  0.016540  0.004160
AFIX 43
H2     2   0.142723  0.267706 -0.006502 11.000000 -1.200000
AFIX 0
C3     1   0.317501  0.448081  0.161716 11.000000  0.061810  0.041230 =
           0.043360  0.019440  0.016460  0.007600
AFIX 43
H3     2   0.343177  0.410869  0.234468 11.000000 -1.200000
AFIX 0
C4     1   0.632348  0.838615  0.273430 11.000000  0.053840  0.042660 =
           0.042250  0.013890  0.013980  0.008070
AFIX 43
H4     2   0.634689  0.835112  0.183830 11.000000 -1.200000
AFIX 0
C5     1   0.509429  0.719291  0.287594 11.000000  0.037700  0.038610 =
           0.035900  0.010590  0.009810  0.010600
C6     1   0.513800  0.727895  0.422033 11.000000  0.040960  0.055550 =
           0.039780  0.015350  0.008930  0.004590
AFIX 43
H6     2   0.433409  0.648965  0.435550 11.000000 -1.200000
AFIX 0
C7     1   0.740100  0.955082  0.506902 11.000000  0.044090  0.048880 =
           0.045120  0.004510  0.002880  0.006730
AFIX 43
H7     2   0.820845  1.038194  0.584274 11.000000 -1.200000
AFIX 0
C8     1  -0.002568  0.416673  0.588199 11.000000  0.041770  0.038290 =
           0.036800  0.010960  0.011810  0.008010
C9     1  -0.095966  0.348676  0.445981 11.000000  0.054980  0.032420 =
           0.040710  0.004090  0.010840 -0.000160
AFIX 43
H9     2  -0.161567  0.246283  0.408672 11.000000 -1.200000
AFIX 0
C10    1   0.093090  0.569154  0.641369 11.000000  0.053550  0.042600 =
           0.029670  0.004630  0.006590  0.001860
AFIX 43
H10    2   0.156148  0.616777  0.737058 11.000000 -1.200000
AFIX 0
C11    1   0.191608  0.031075  0.095270 11.000000  0.044130  0.046450 =
           0.033990  0.015730  0.008140  0.010450
C12    1   0.023717  0.066989  0.141485 11.000000  0.050530  0.047540 =
           0.028900  0.010730  0.012900  0.013860
AFIX 43
H12    2   0.039346  0.112157  0.236966 11.000000 -1.200000
AFIX 0
C13    1  -0.167070  0.036267  0.046864 11.000000  0.045040  0.044880 =
           0.040260  0.016360  0.018280  0.015070
AFIX 43
H13    2  -0.279074  0.060913  0.078822 11.000000 -1.200000
AFIX 0
N1     3   0.202651  0.461876 -0.049354 11.000000  0.052080  0.045910 =
           0.037960  0.011210  0.009700  0.004740
N2     3   0.384963  0.594390  0.169034 11.000000  0.044650  0.039460 =
           0.034220  0.012630  0.012100  0.006900
N3     3   0.747357  0.958163  0.382432 11.000000  0.054730  0.043090 =
           0.050330  0.010380  0.010010  0.003820
N4     3   0.629638  0.845797  0.533207 11.000000  0.043850  0.062940 =
           0.037080  0.010110  0.005390  0.006620
O1     4  -0.012977  0.330074  0.670050 11.000000  0.072260  0.043390 =
           0.040110  0.014920  0.007030  0.001120
AFIX 147
H1A    2   0.053223  0.380797  0.751259 11.000000 -1.500000
AFIX 0
O2     4   0.384556  0.061911  0.184074 11.000000  0.046420  0.108180 =
           0.040210  0.019560  0.007510  0.023520
AFIX 147
H2A    2   0.379423  0.094478  0.265477 11.000000 -1.500000
AFIX 0
Q1     1   0.743900  0.791400  0.169700 11.000000  0.050000      0.13
Q2     1   0.486500  0.606100  0.582800 11.000000  0.050000      0.12
Q3     1   0.498400  0.433000  0.065100 11.000000  0.050000      0.12
Q4     1   0.906200  0.824900  0.280000 11.000000  0.050000      0.12
Q5     1   0.708400  0.167900  0.679600 11.000000  0.050000      0.11
Q6     1   0.548900  0.401200  0.295700 11.000000  0.050000      0.11
Q7     1   0.610000  0.663500  0.338100 11.000000  0.050000      0.11
Q8     1  -0.138100  0.259800  0.754900 11.000000  0.050000      0.11
Q9     1   0.061200  0.545700  0.045100 11.000000  0.050000      0.11
Q10    1   0.202300  0.334800  0.522700 11.000000  0.050000      0.11
Q11    1   0.944200  0.505800  0.805300 11.000000  0.050000      0.11
Q12    1   0.338600  0.478400  0.623500 11.000000  0.050000      0.11
Q13    1   0.366100  0.312100 -0.019600 11.000000  0.050000      0.10
Q14    1   0.187900  0.409800 -0.137300 11.000000  0.050000      0.10
Q15    1   0.051200  0.188500  0.241700 11.000000  0.050000      0.10
Q16    1   0.498700  0.020900  0.202800 11.000000  0.050000      0.10
Q17    1  -0.211100  0.509500  0.615900 11.000000  0.050000      0.10
Q18    1   0.225700  0.816600  0.176900 11.000000  0.050000      0.10
Q19    1   0.737500  0.802400  0.580300 11.000000  0.050000      0.10
Q20    1   0.292900  0.366800  0.809000 11.000000  0.050000      0.10
HKLF 4
END
;
