# Supplementary material for: Benzene-1,4-diol–5-(1H-imidazol-1-yl)pyrimidine (1/1)
Source: Acta Crystallogr Sect E Struct Rep Online. 2011 Oct 29;67(Pt 11):o3073. doi: 10.1107/S1600536811043819 (PMC3247463; doi:10.1107/S1600536811043819)
Supplement: Supplementary file 2 [file e-67-o3073-Isup2.hkl]

# 
# h,k,l, Fc-squared, Fo-squared, sigma(Fo-squared) and status flag 
# 
data_I
_shelx_title ' 110519em in P-1' 
_shelx_refln_list_code          4 
_shelx_F_calc_maximum      107.31 
_exptl_crystal_F_000       268.00 
_reflns_d_resolution_high  0.8333 
 
loop_ 
 _symmetry_equiv_pos_as_xyz 
 'x, y, z' 
 '-x, -y, -z' 
 
_cell_length_a     6.8219 
_cell_length_b     9.5501 
_cell_length_c    10.4488 
_cell_angle_alpha 108.177 
_cell_angle_beta  102.381 
_cell_angle_gamma  98.602 
 
_shelx_F_squared_multiplier     1.000 
 
loop_ 
 _refln_index_h 
 _refln_index_k 
 _refln_index_l 
 _refln_F_squared_calc 
 _refln_F_squared_meas 
 _refln_F_squared_sigma 
 _refln_observed_status 
   1   0   0        9.10        9.62      0.33 o 
   2   0   0       24.85       19.72      0.43 o 
   3   0   0      228.46      228.62      4.39 o 
   4   0   0        9.43       10.35      1.09 o 
   5   0   0      103.80       95.33      3.22 o 
   6   0   0       37.06       35.44      2.13 o 
   7   0   0       18.72       23.47      2.16 o 
  -7   1   0        1.42        1.43      0.74 o 
  -6   1   0        2.20        2.37      0.75 o 
  -5   1   0       43.20       37.52      1.98 o 
  -4   1   0       86.11       91.48      1.58 o 
  -3   1   0       50.25       46.82      0.98 o 
  -2   1   0     1605.99     1550.98     22.88 o 
  -1   1   0        8.25        4.56      0.49 o 
   0   1   0       24.17       20.70      0.33 o 
   1   1   0     1173.98     1165.42     10.85 o 
   2   1   0        6.68        7.10      0.65 o 
   3   1   0        0.64        0.57      0.29 o 
   4   1   0       24.41       22.97      1.39 o 
   5   1   0       36.12       39.30      2.05 o 
   6   1   0       31.21       36.64      2.19 o 
   7   1   0        0.08        1.34      0.77 o 
  -7   2   0        6.37       10.70      1.65 o 
  -6   2   0        5.69        5.99      1.14 o 
  -5   2   0       71.89       65.96      2.64 o 
  -4   2   0      117.83      108.61      1.95 o 
  -2   2   0     4714.39     4096.52     53.78 o 
  -1   2   0     3656.85     3074.26     39.76 o 
   0   2   0     2357.65     2226.22     16.48 o 
   1   2   0      166.13      160.78      1.67 o 
   2   2   0      196.63      199.97      2.45 o 
   3   2   0      257.31      276.16      5.22 o 
   4   2   0      120.41      110.44      3.23 o 
   5   2   0       72.78       70.29      2.78 o 
   6   2   0       37.34       36.23      2.22 o 
   7   2   0       43.24       39.63      2.48 o 
  -7   3   0        0.31       -0.04      0.62 o 
  -6   3   0       60.68       64.09      2.92 o 
  -5   3   0       12.21       13.02      0.82 o 
  -4   3   0      151.21      132.00      3.17 o 
  -2   3   0        0.00       -0.14      0.27 o 
  -1   3   0     1556.80     1515.22     13.88 o 
   0   3   0     1424.38     1348.19     16.81 o 
   1   3   0       18.60       18.16      0.51 o 
   2   3   0       57.27       62.81      1.09 o 
   3   3   0       18.95       18.60      1.25 o 
   4   3   0      172.26      168.02      4.29 o 
   5   3   0        6.38        5.67      1.07 o 
   6   3   0       19.02       18.38      1.39 o 
  -7   4   0       10.93       15.98      1.97 o 
  -6   4   0        5.76        7.06      1.34 o 
  -5   4   0        9.14        8.63      0.96 o 
  -4   4   0      131.46      115.12      3.23 o 
  -3   4   0      550.43      554.96      9.25 o 
  -1   4   0        0.83        0.90      0.33 o 
   0   4   0      118.36      112.18      1.96 o 
   1   4   0      104.59       98.16      1.42 o 
   2   4   0       16.51       17.61      0.64 o 
   3   4   0      236.53      254.59      3.89 o 
   4   4   0       58.92       54.14      1.77 o 
   5   4   0       80.84       76.21      2.48 o 
   6   4   0        6.00        5.81      0.92 o 
  -7   5   0        3.46        3.31      1.10 o 
  -6   5   0        3.87        2.80      1.00 o 
  -5   5   0      151.55      145.34      4.19 o 
  -4   5   0       32.41       31.43      1.82 o 
  -3   5   0        1.66        1.72      0.61 o 
  -2   5   0      134.15      122.26      3.52 o 
  -1   5   0      153.65      154.31      2.63 o 
   0   5   0      107.14      117.34      2.22 o 
   1   5   0       62.81       56.61      1.17 o 
   2   5   0      176.40      175.92      2.35 o 
   3   5   0       87.34       88.38      2.57 o 
   4   5   0       37.60       37.71      3.42 o 
   5   5   0       11.45       15.14      1.77 o 
   6   5   0        0.09       -0.64      0.65 o 
  -7   6   0       22.41       26.37      2.77 o 
  -5   6   0       65.95       67.23      3.06 o 
  -4   6   0       11.24       11.12      1.39 o 
  -3   6   0       76.67       79.26      3.07 o 
  -2   6   0        1.10        1.13      0.58 o 
  -1   6   0       17.85       14.53      0.88 o 
   0   6   0       29.23       33.95      2.73 o 
   1   6   0       15.27       17.83      1.85 o 
   2   6   0       30.46       29.30      1.25 o 
   3   6   0       13.49       17.62      1.75 o 
   4   6   0        6.74        7.23      1.33 o 
   5   6   0        2.75        3.72      1.03 o 
  -7   7   0       14.06       17.97      2.69 o 
  -6   7   0       48.28       51.07      3.08 o 
  -5   7   0       14.37       17.54      2.00 o 
  -4   7   0        0.08        1.18      0.75 o 
  -3   7   0       14.21       15.63      1.71 o 
  -2   7   0       37.27       38.32      2.21 o 
  -1   7   0       11.23        9.89      0.89 o 
   0   7   0       32.91       32.31      1.36 o 
   1   7   0      374.66      378.10      5.39 o 
   2   7   0      101.79       97.51      3.58 o 
   3   7   0       21.62       19.57      1.98 o 
   4   7   0        3.30        4.29      1.14 o 
  -6   8   0        0.34        0.77      1.13 o 
  -5   8   0        2.22        3.45      1.28 o 
  -4   8   0        0.91        1.90      0.96 o 
  -3   8   0       33.77       33.09      2.42 o 
  -2   8   0        3.50        3.75      1.06 o 
  -1   8   0       11.31        9.59      0.98 o 
   0   8   0       71.71       65.52      2.09 o 
   1   8   0       18.07       17.64      1.87 o 
   2   8   0        1.48        0.47      0.67 o 
   3   8   0       30.44       28.98      2.25 o 
  -5   9   0        0.48        2.17      1.29 o 
  -4   9   0        4.84        4.72      1.40 o 
  -3   9   0        3.58        1.82      1.04 o 
  -2   9   0        2.34        3.10      1.12 o 
  -1   9   0      205.51      207.44      4.36 o 
   0   9   0       32.06       29.64      1.53 o 
   1   9   0        0.02       -0.30      0.58 o 
   2   9   0       11.51       10.49      1.59 o 
  -4  10   0        0.23        1.75      1.13 o 
  -3  10   0        4.67        4.98      1.49 o 
  -2  10   0        7.02        4.59      1.31 o 
  -1  10   0       31.28       27.42      2.62 o 
   0  10   0       42.00       36.79      2.63 o 
   1  10   0        0.32        0.80      0.76 o 
   1 -11   1        3.14        2.68      0.77 o 
   2 -11   1       15.99       15.24      2.24 o 
  -1 -10   1        0.03        0.62      0.53 o 
   0 -10   1        8.19        8.78      1.08 o 
   1 -10   1       76.56       74.85      2.53 o 
   2 -10   1        1.95        2.54      1.02 o 
   3 -10   1        0.69        0.96      0.93 o 
   4 -10   1        0.53        3.30      1.20 o 
  -3  -9   1        0.82        1.19      0.85 o 
  -2  -9   1       17.16       16.35      1.91 o 
  -1  -9   1       38.19       36.06      2.04 o 
   0  -9   1        1.02        1.45      0.53 o 
   1  -9   1       13.87       14.77      1.25 o 
   2  -9   1        0.53        0.49      0.72 o 
   3  -9   1        0.07        0.53      0.78 o 
   4  -9   1        0.01        0.41      0.80 o 
   5  -9   1        0.32       -0.48      0.88 o 
  -4  -8   1        2.40        3.00      1.06 o 
  -3  -8   1        3.29        8.00      1.46 o 
  -2  -8   1        5.78        4.64      1.08 o 
  -1  -8   1      340.57      320.30      7.85 o 
   0  -8   1       20.82       20.05      1.17 o 
   1  -8   1        0.94        0.78      0.40 o 
   2  -8   1       15.55       14.20      1.69 o 
   3  -8   1        1.51        2.07      0.81 o 
   4  -8   1        5.38        6.00      1.31 o 
   5  -8   1        6.47        7.34      1.43 o 
   6  -8   1        2.10        1.95      1.03 o 
  -5  -7   1       10.11       11.80      1.81 o 
  -4  -7   1       17.17       19.12      1.96 o 
  -3  -7   1       28.37       30.02      2.06 o 
  -2  -7   1       23.71       21.27      1.53 o 
  -1  -7   1       15.27       11.51      0.93 o 
   0  -7   1        5.63        5.12      0.66 o 
   1  -7   1       13.95       13.70      0.99 o 
   2  -7   1       36.95       34.71      2.07 o 
   3  -7   1       30.22       31.58      2.01 o 
   4  -7   1       18.93       20.44      1.67 o 
   5  -7   1       10.68       10.41      1.51 o 
   6  -7   1        0.66       -0.14      0.70 o 
   7  -7   1        7.63        4.38      1.61 o 
  -5  -6   1       17.69       21.68      2.08 o 
  -4  -6   1       43.64       44.40      2.49 o 
  -3  -6   1      372.01      381.23      7.60 o 
  -2  -6   1      164.98      171.38      3.04 o 
  -1  -6   1        9.75        8.69      0.54 o 
   0  -6   1        5.81        5.31      0.90 o 
   1  -6   1        0.35        1.49      0.38 o 
   2  -6   1       20.30       15.38      1.31 o 
   3  -6   1       28.22       28.20      1.74 o 
   4  -6   1       49.77       47.81      2.32 o 
   5  -6   1        1.97        1.12      0.63 o 
   6  -6   1       96.03      101.41      4.35 o 
   7  -6   1        4.07        7.63      1.68 o 
  -6  -5   1        0.25        0.03      0.46 o 
  -5  -5   1       19.48       18.73      1.37 o 
  -4  -5   1       50.85       54.41      1.84 o 
  -3  -5   1        0.78        1.33      0.49 o 
  -2  -5   1        1.13        0.44      0.22 o 
  -1  -5   1        1.51        0.25      0.25 o 
   0  -5   1      343.80      358.84      4.55 o 
   1  -5   1       30.38       32.10      1.27 o 
   2  -5   1        3.45        4.51      0.83 o 
   3  -5   1      243.13      229.44      5.13 o 
   4  -5   1       16.73       13.70      1.15 o 
   5  -5   1        2.64        3.05      0.76 o 
   6  -5   1       72.72       72.54      3.46 o 
   7  -5   1        0.03        0.49      0.82 o 
  -6  -4   1        4.29        3.23      0.70 o 
  -5  -4   1      141.27      140.71      3.16 o 
  -4  -4   1      187.73      185.41      3.41 o 
  -3  -4   1       33.74       32.03      1.20 o 
  -2  -4   1      157.00      176.21      2.18 o 
  -1  -4   1      136.04      150.69      1.85 o 
   0  -4   1       54.44       50.27      1.22 o 
   1  -4   1       43.43       43.39      1.71 o 
   2  -4   1      134.56      132.27      3.29 o 
   3  -4   1      412.39      382.60      6.83 o 
   4  -4   1      277.37      257.03      5.22 o 
   5  -4   1      186.12      173.48      3.14 o 
   6  -4   1       26.78       27.81      2.14 o 
   7  -4   1        0.35        0.09      0.67 o 
  -7  -3   1       19.15       18.47      1.47 o 
  -6  -3   1       45.48       45.92      2.53 o 
  -5  -3   1        3.11        2.82      0.58 o 
  -4  -3   1       46.09       39.65      1.41 o 
  -3  -3   1       17.95       20.42      0.63 o 
  -2  -3   1       99.72       94.60      1.36 o 
  -1  -3   1        6.55       11.10      0.41 o 
   0  -3   1      429.22      448.84      4.74 o 
   1  -3   1      425.94      400.13      6.52 o 
   2  -3   1      484.26      456.19      7.30 o 
   3  -3   1        1.91        2.25      0.49 o 
   4  -3   1      192.21      196.43      3.04 o 
   5  -3   1       37.81       37.14      2.14 o 
   6  -3   1       15.58       16.23      1.81 o 
   7  -3   1        0.72        1.15      0.84 o 
  -7  -2   1        4.69        4.30      0.82 o 
  -6  -2   1      160.15      149.57      3.34 o 
  -5  -2   1      100.82       92.28      3.06 o 
  -4  -2   1        0.93        1.32      0.46 o 
  -3  -2   1       55.81       59.00      1.90 o 
  -2  -2   1      484.21      468.36      5.01 o 
  -1  -2   1      939.21      923.44      7.03 o 
   0  -2   1     4155.56     3793.50     36.17 o 
   1  -2   1     1771.77     1629.58     21.57 o 
   2  -2   1     1012.88      962.25     13.27 o 
   3  -2   1       46.37       45.45      1.10 o 
   4  -2   1        8.05        6.22      0.58 o 
   5  -2   1      232.31      222.61      5.43 o 
   6  -2   1       42.50       40.61      2.41 o 
   7  -2   1        0.98        2.09      0.96 o 
  -7  -1   1        8.81       10.39      1.47 o 
  -6  -1   1        0.26       -0.09      0.51 o 
  -5  -1   1        0.15        0.26      0.40 o 
  -4  -1   1      204.97      199.98      4.27 o 
  -3  -1   1        1.47        1.86      0.21 o 
  -2  -1   1      198.01      206.57      2.35 o 
  -1  -1   1     2018.72     1795.30     13.17 o 
   0  -1   1     1201.44     1087.24     14.48 o 
   1  -1   1     3062.69     2564.80     35.47 o 
   2  -1   1     1036.65     1044.07     14.78 o 
   3  -1   1      222.83      227.57      2.88 o 
   4  -1   1       96.91       97.26      3.05 o 
   5  -1   1        8.14        6.93      1.13 o 
   6  -1   1        0.33       -0.15      0.57 o 
   7  -1   1        9.19       11.70      1.68 o 
  -7   0   1        0.44        0.28      0.64 o 
  -6   0   1      120.12      111.80      3.63 o 
  -5   0   1       42.58       42.42      1.98 o 
  -4   0   1       33.80       33.82      1.02 o 
  -3   0   1        1.39        1.79      0.24 o 
  -2   0   1     3972.96     3592.03     59.89 o 
  -1   0   1       38.18       31.88      0.48 o 
   0   0   1        1.67        2.35      0.96 o 
   1   0   1       92.53       86.58      1.16 o 
   2   0   1       90.88       87.61      1.34 o 
   3   0   1      229.86      257.85      5.00 o 
   4   0   1       80.58       74.81      2.65 o 
   5   0   1      132.66      129.06      3.93 o 
   6   0   1        1.00        1.36      0.74 o 
   7   0   1        0.61        1.78      0.89 o 
  -8   1   1        1.87        2.22      0.96 o 
  -7   1   1        0.54        0.92      0.79 o 
  -6   1   1      141.44      130.07      4.04 o 
  -5   1   1       35.92       29.58      1.66 o 
  -4   1   1        0.14        0.22      0.56 o 
  -3   1   1      104.91       93.33      2.73 o 
  -2   1   1    11516.50     9455.92    128.16 o 
  -1   1   1      183.21      186.98      3.24 o 
   0   1   1      185.35      178.66      3.69 o 
   1   1   1      561.33      542.77      5.63 o 
   2   1   1      156.26      148.57      1.88 o 
   3   1   1      139.98      147.60      3.56 o 
   4   1   1       55.82       53.52      2.24 o 
   5   1   1        0.39        0.61      0.51 o 
   6   1   1       17.27       19.33      1.91 o 
   7   1   1        0.16        0.97      0.76 o 
  -7   2   1        0.48        1.11      0.78 o 
  -6   2   1       21.11       21.98      1.66 o 
  -5   2   1       99.04       99.55      3.13 o 
  -4   2   1       72.10       70.82      3.04 o 
  -3   2   1       52.68       55.22      1.84 o 
  -2   2   1     2857.56     2760.85     36.24 o 
  -1   2   1      633.20      616.91      9.57 o 
   0   2   1      123.26      123.83      1.75 o 
   1   2   1       21.91       24.15      0.69 o 
   2   2   1      169.66      178.23      2.35 o 
   3   2   1      435.91      464.13      7.82 o 
   4   2   1       59.24       54.41      2.33 o 
   5   2   1        0.08        0.49      0.56 o 
   6   2   1        9.44        7.35      1.31 o 
   7   2   1       38.70       38.93      2.63 o 
  -8   3   1        9.09       12.84      1.90 o 
  -7   3   1        9.78        9.69      1.56 o 
  -6   3   1       87.49       78.67      3.16 o 
  -5   3   1      108.10       92.78      3.12 o 
  -4   3   1      283.86      306.76      6.04 o 
  -3   3   1      318.80      308.30      5.91 o 
  -2   3   1       85.11       76.74      2.38 o 
  -1   3   1        4.30        4.07      0.39 o 
   0   3   1      444.61      452.78      5.36 o 
   1   3   1       41.23       38.33      1.12 o 
   2   3   1      298.31      350.16      6.26 o 
   3   3   1       31.56       24.39      1.50 o 
   4   3   1       14.29       13.40      1.40 o 
   5   3   1       71.90       63.38      2.88 o 
   6   3   1       20.72       17.71      1.92 o 
  -7   4   1        0.09        1.24      0.79 o 
  -6   4   1       28.07       27.22      2.01 o 
  -4   4   1       50.35       53.46      2.36 o 
  -3   4   1       61.30       64.45      2.49 o 
  -2   4   1        2.01        1.17      0.48 o 
  -1   4   1       49.29       46.31      1.25 o 
   0   4   1        0.05        0.10      0.21 o 
   1   4   1      504.21      534.82      4.75 o 
   2   4   1       76.04       74.28      1.36 o 
   3   4   1      109.50      114.93      3.56 o 
   4   4   1        6.93        5.62      1.09 o 
   5   4   1        0.55        0.00      0.43 o 
   6   4   1        1.85        2.31      0.94 o 
  -7   5   1        0.13        1.13      0.85 o 
  -5   5   1      139.38      149.30      4.75 o 
  -4   5   1        5.48        4.20      0.94 o 
  -3   5   1      129.41      135.89      4.11 o 
  -2   5   1      276.89      294.09      6.40 o 
  -1   5   1      144.65      152.77      3.27 o 
   0   5   1       22.60       24.34      1.01 o 
   1   5   1       93.45      103.01      3.10 o 
   2   5   1       11.33        9.17      0.75 o 
   3   5   1      147.59      151.53      4.44 o 
   4   5   1       28.68       28.27      2.06 o 
   5   5   1        0.95        1.60      0.81 o 
  -7   6   1       14.53       17.46      2.35 o 
  -6   6   1        8.00        9.84      1.76 o 
  -5   6   1        0.15        0.22      0.77 o 
  -3   6   1        0.90       -0.05      0.52 o 
  -2   6   1       17.89       18.68      1.02 o 
  -1   6   1       75.54       74.14      1.96 o 
   0   6   1       90.27       91.01      2.95 o 
   1   6   1      144.77      141.93      3.03 o 
   2   6   1      102.11      111.21      3.72 o 
   3   6   1       17.19       15.80      1.77 o 
   4   6   1       13.51       11.51      1.66 o 
   5   6   1        3.00        3.37      1.06 o 
  -6   7   1       16.72       22.32      2.76 o 
  -5   7   1       21.04       33.86      2.79 o 
  -4   7   1        2.83        7.77      1.65 o 
  -2   7   1       49.57       48.57      2.29 o 
  -1   7   1       15.00       15.80      1.04 o 
   0   7   1       18.99       15.88      1.04 o 
   1   7   1        9.93       11.01      0.98 o 
   2   7   1        6.66        7.87      1.36 o 
   3   7   1        1.58        2.18      0.91 o 
   4   7   1        0.10        0.13      0.79 o 
  -6   8   1        2.09        5.56      2.15 o 
  -5   8   1        1.31        3.55      1.55 o 
  -4   8   1        0.17        0.22      0.87 o 
  -3   8   1        0.99        2.14      1.07 o 
  -2   8   1       11.70       13.50      1.18 o 
  -1   8   1      171.34      159.51      3.43 o 
   0   8   1       53.13       48.06      1.82 o 
   1   8   1       22.12       20.44      1.29 o 
   2   8   1        6.97       11.51      1.71 o 
   3   8   1        2.07        0.91      0.91 o 
  -5   9   1        8.47       14.34      2.80 o 
  -4   9   1        3.46        4.18      1.62 o 
  -3   9   1       10.00       15.18      2.28 o 
  -2   9   1       11.65       11.84      1.28 o 
  -1   9   1        1.84        2.11      0.63 o 
   0   9   1        4.91        4.51      0.81 o 
   1   9   1       41.02       35.68      2.45 o 
   2   9   1        1.49        0.83      0.77 o 
  -4  10   1        0.36        2.42      1.66 o 
  -3  10   1       76.58       95.38      5.06 o 
  -2  10   1        0.40        0.69      0.96 o 
  -1  10   1        0.86        1.35      0.67 o 
   0  10   1        3.09        2.30      0.72 o 
   0 -11   2        0.94        1.99      0.64 o 
   1 -11   2       11.86       16.28      2.13 o 
   2 -11   2        3.40        4.97      1.40 o 
   3 -11   2       26.10       26.04      2.73 o 
  -2 -10   2        0.41        0.56      0.74 o 
  -1 -10   2        4.53        4.31      0.99 o 
   0 -10   2        5.20        4.58      0.79 o 
   1 -10   2        5.09        5.03      1.31 o 
   2 -10   2        3.02        1.96      0.91 o 
   3 -10   2       29.73       32.10      2.51 o 
   4 -10   2       16.63       20.62      2.38 o 
   5 -10   2       12.81       15.33      2.18 o 
  -3  -9   2        0.74        1.23      0.85 o 
  -2  -9   2        0.08        0.06      0.58 o 
  -1  -9   2       70.47       67.55      2.20 o 
   0  -9   2        1.60        2.22      0.86 o 
   1  -9   2        1.53        1.44      0.79 o 
   2  -9   2       21.71       26.33      2.08 o 
   3  -9   2       70.49       66.48      3.32 o 
   4  -9   2       37.34       42.81      2.73 o 
   5  -9   2        6.70       10.39      1.76 o 
  -4  -8   2        1.29        1.90      0.92 o 
  -3  -8   2       68.97       64.76      3.04 o 
  -2  -8   2        0.84        1.08      0.46 o 
  -1  -8   2        0.13       -0.33      0.34 o 
   0  -8   2       55.18       51.24      1.77 o 
   1  -8   2        8.33        9.27      1.36 o 
   2  -8   2        8.92        6.73      1.23 o 
   3  -8   2       10.29       10.18      1.50 o 
   4  -8   2       51.27       51.73      2.78 o 
   5  -8   2        7.31        9.32      1.49 o 
   6  -8   2        5.98        7.10      1.42 o 
  -5  -7   2        0.12        0.24      0.77 o 
  -4  -7   2        0.10        0.11      0.62 o 
  -3  -7   2      138.69      139.65      4.28 o 
  -2  -7   2       17.22       15.10      1.09 o 
  -1  -7   2        3.52        4.32      0.63 o 
   0  -7   2       55.27       58.53      1.75 o 
   1  -7   2        2.20        2.21      0.70 o 
   2  -7   2        0.00       -0.09      0.39 o 
   3  -7   2       10.41        9.65      1.30 o 
   4  -7   2        0.04        0.18      0.47 o 
   5  -7   2       83.24       78.66      3.26 o 
  -5  -6   2        6.53        8.26      1.48 o 
  -4  -6   2       26.68       26.49      2.14 o 
  -3  -6   2       56.04       55.60      1.75 o 
  -2  -6   2        3.29        2.55      0.38 o 
  -1  -6   2        1.33        3.11      0.45 o 
   0  -6   2      113.25      115.77      2.34 o 
   1  -6   2      144.34      151.15      4.13 o 
   2  -6   2      315.15      316.26      6.64 o 
   3  -6   2       43.95       43.05      2.11 o 
   4  -6   2        3.30        3.47      0.80 o 
   5  -6   2      117.34      115.60      3.71 o 
   6  -6   2        5.17        6.42      1.43 o 
   7  -6   2        6.25        6.93      1.58 o 
  -6  -5   2       39.20       41.30      1.88 o 
  -5  -5   2       20.22       20.03      1.69 o 
  -4  -5   2       37.63       37.61      1.50 o 
  -3  -5   2        4.72        5.78      0.66 o 
  -2  -5   2       53.97       57.24      1.66 o 
  -1  -5   2       31.26       31.09      0.90 o 
   0  -5   2      726.29      748.29      7.92 o 
   1  -5   2      136.83      139.94      3.64 o 
   2  -5   2       15.85       19.66      1.30 o 
   3  -5   2        0.01        0.25      0.38 o 
   4  -5   2       66.25       60.92      2.35 o 
   5  -5   2       23.41       24.52      1.22 o 
   6  -5   2        6.41        6.84      1.37 o 
   7  -5   2        0.01       -0.37      0.64 o 
  -6  -4   2        1.09        0.79      0.50 o 
  -5  -4   2       46.86       48.77      2.83 o 
  -4  -4   2       15.43       16.09      0.98 o 
  -3  -4   2        0.70        0.75      0.24 o 
  -2  -4   2        8.95        8.59      0.48 o 
  -1  -4   2       35.20       30.61      0.75 o 
   0  -4   2     1913.57     2001.68     18.18 o 
   1  -4   2       42.69       43.55      1.71 o 
   2  -4   2        0.59        0.86      0.37 o 
   3  -4   2      122.19      119.52      3.13 o 
   4  -4   2       59.18       60.48      2.15 o 
   5  -4   2      102.98      109.21      3.90 o 
   6  -4   2        6.77       10.38      1.65 o 
   7  -4   2        3.07        2.67      1.04 o 
  -7  -3   2       17.49       14.64      2.11 o 
  -6  -3   2        0.42        1.01      0.49 o 
  -5  -3   2        6.97        7.59      0.84 o 
  -4  -3   2       29.22       28.86      1.16 o 
  -3  -3   2       63.38       73.73      1.27 o 
  -2  -3   2      687.39      715.74      5.94 o 
  -1  -3   2     1012.57     1056.38      8.15 o 
   0  -3   2      474.43      455.36      4.78 o 
   1  -3   2       22.04       17.83      0.97 o 
   2  -3   2      208.75      217.34      4.19 o 
   3  -3   2        0.12        0.17      0.26 o 
   4  -3   2        6.33        6.16      0.58 o 
   5  -3   2       47.71       50.55      2.54 o 
   6  -3   2        0.03       -0.45      0.67 o 
   7  -3   2       10.13       10.71      1.79 o 
  -7  -2   2        5.76        5.35      0.85 o 
  -6  -2   2       30.64       29.54      1.43 o 
  -5  -2   2        1.40        0.81      0.39 o 
  -4  -2   2       13.89       13.67      0.80 o 
  -3  -2   2       56.50       64.69      1.09 o 
  -2  -2   2      830.65      826.27      6.55 o 
  -1  -2   2     1036.43     1081.29      8.16 o 
   0  -2   2     1504.10     1432.41     19.15 o 
   1  -2   2      212.94      197.89      3.56 o 
   2  -2   2      265.29      270.45      3.32 o 
   3  -2   2      327.29      346.87      4.21 o 
   4  -2   2       10.11        9.83      1.55 o 
   5  -2   2        4.79        4.10      0.94 o 
   6  -2   2      102.41      100.51      3.99 o 
   7  -2   2        0.43        0.25      0.77 o 
  -7  -1   2        8.66        8.22      2.42 o 
  -6  -1   2       58.49       53.98      1.87 o 
  -5  -1   2       18.81       19.14      1.02 o 
  -4  -1   2      215.17      218.14      2.49 o 
  -3  -1   2       23.99       28.81      0.68 o 
  -2  -1   2      139.77      157.86      1.69 o 
  -1  -1   2        0.44        0.49      0.10 o 
   0  -1   2      508.57      482.88      7.03 o 
   1  -1   2        3.35        1.81      0.24 o 
   2  -1   2      155.91      142.94      2.02 o 
   3  -1   2        4.28        2.98      0.33 o 
   4  -1   2      235.07      236.92      5.38 o 
   5  -1   2       11.11        9.68      1.34 o 
   6  -1   2        4.28        4.53      1.13 o 
   7  -1   2        0.07       -0.01      0.68 o 
  -8   0   2       10.97       10.70      1.89 o 
  -7   0   2        1.47        1.57      0.55 o 
  -6   0   2        1.12        1.13      0.59 o 
  -5   0   2        3.93        4.80      0.79 o 
  -4   0   2      159.32      151.40      3.39 o 
  -3   0   2       92.36       91.18      1.33 o 
  -2   0   2     2336.97     2209.43     16.08 o 
  -1   0   2     3856.34     3231.90     96.10 o 
   0   0   2      685.05      685.09      6.41 o 
   1   0   2      388.48      357.65      4.01 o 
   2   0   2      438.55      465.76      4.93 o 
   3   0   2      472.28      512.27      7.27 o 
   4   0   2        2.13        1.25      0.56 o 
   5   0   2        2.50        3.34      0.88 o 
   6   0   2        0.39        0.44      0.61 o 
   7   0   2        2.81        3.23      1.12 o 
  -8   1   2        0.08        1.44      0.84 o 
  -7   1   2        1.17        2.22      0.86 o 
  -6   1   2        6.63        7.25      1.16 o 
  -5   1   2        4.75        4.84      0.76 o 
  -4   1   2      830.50      827.29      8.35 o 
  -3   1   2      426.63      447.09      4.83 o 
  -2   1   2      139.78      141.40      2.12 o 
  -1   1   2        7.29        5.80      0.25 o 
   0   1   2      546.32      523.96      5.20 o 
   1   1   2        5.24        6.39      0.40 o 
   2   1   2      455.07      524.43      7.31 o 
   3   1   2       77.32       80.75      2.67 o 
   4   1   2        1.11        1.24      0.56 o 
   5   1   2       79.09       78.53      3.21 o 
   6   1   2      113.25      109.36      4.10 o 
   7   1   2        0.11        0.02      0.70 o 
  -7   2   2        0.14        0.96      0.69 o 
  -6   2   2       29.32       27.44      1.77 o 
  -5   2   2       16.03       15.84      0.83 o 
  -4   2   2     1617.68     1577.21     14.94 o 
  -3   2   2       40.45       45.40      1.79 o 
  -2   2   2      145.57      137.96      2.13 o 
  -1   2   2      554.92      536.60      4.38 o 
   0   2   2        6.45        7.02      0.79 o 
   1   2   2        3.19        4.32      0.42 o 
   2   2   2       90.10       94.59      1.77 o 
   3   2   2        3.58        5.02      0.87 o 
   4   2   2       11.62       11.96      1.34 o 
   5   2   2        0.35        0.67      0.62 o 
   6   2   2       49.19       48.68      2.76 o 
  -7   3   2       38.88       41.05      2.43 o 
  -6   3   2        1.38        2.30      0.79 o 
  -5   3   2       49.25       43.81      1.43 o 
  -4   3   2      351.19      379.73      7.29 o 
  -3   3   2      613.01      653.79     10.73 o 
  -2   3   2        0.15        0.47      0.25 o 
  -1   3   2       18.61       20.86      0.77 o 
   0   3   2        0.23        1.63      0.43 o 
   1   3   2      417.16      493.88      5.57 o 
   2   3   2       67.32       61.59      1.66 o 
   3   3   2       15.85       12.24      1.27 o 
   4   3   2        4.68        4.94      1.02 o 
   5   3   2      115.11      106.73      3.95 o 
   6   3   2       34.96       31.54      2.28 o 
  -6   4   2       16.00       19.42      1.83 o 
  -5   4   2       12.46       11.21      1.31 o 
  -4   4   2       10.12       11.77      1.29 o 
  -3   4   2      158.96      159.79      4.33 o 
  -2   4   2       63.10       65.15      1.64 o 
  -1   4   2       20.28       18.13      0.82 o 
   0   4   2      751.80      827.75     13.65 o 
   1   4   2        7.56        9.69      0.67 o 
   2   4   2        3.01        3.29      0.48 o 
   3   4   2       75.29       75.03      2.96 o 
   4   4   2       15.72       18.00      1.83 o 
   5   4   2       12.04       15.20      1.84 o 
  -5   5   2        4.45        4.04      1.04 o 
  -4   5   2       23.47       19.22      1.57 o 
  -3   5   2       12.89       13.69      1.46 o 
  -2   5   2       39.43       38.81      1.33 o 
  -1   5   2      262.13      283.15      4.10 o 
   0   5   2       29.09       32.85      1.23 o 
   1   5   2        2.04        1.97      0.43 o 
   2   5   2        0.63        1.16      0.62 o 
   3   5   2        1.96        1.32      0.73 o 
   4   5   2        0.57        0.80      0.72 o 
   5   5   2        0.93        0.78      0.78 o 
  -5   6   2        8.11       10.68      1.65 o 
  -4   6   2       49.50       51.76      2.80 o 
  -3   6   2      101.89       99.97      3.77 o 
  -2   6   2       65.40       60.53      1.81 o 
  -1   6   2      187.26      191.25      3.43 o 
   0   6   2       14.74       14.13      0.95 o 
   1   6   2       10.34       10.71      0.91 o 
   2   6   2       12.64       12.54      1.55 o 
   3   6   2       30.44       34.00      2.33 o 
   4   6   2        4.62        4.03      1.10 o 
  -6   7   2        6.18       27.93      4.78 o 
  -4   7   2        7.41        6.00      1.31 o 
  -3   7   2       10.54       12.01      1.75 o 
  -2   7   2       17.33       16.98      1.19 o 
  -1   7   2        4.87        6.21      0.80 o 
   0   7   2      103.85      101.05      2.58 o 
   1   7   2        1.96        1.65      0.54 o 
   2   7   2       20.64       22.86      1.90 o 
   3   7   2        4.86        6.58      1.32 o 
  -6   8   2        2.68       17.71      4.58 o 
  -5   8   2        1.36        2.96      2.37 o 
  -2   8   2        6.12        7.05      1.23 o 
  -1   8   2       15.80       15.95      1.71 o 
   0   8   2        0.18        0.25      0.42 o 
   1   8   2        0.68        0.57      1.08 o 
   2   8   2        1.44        1.52      0.83 o 
  -5   9   2        0.15        5.01      2.98 o 
  -4   9   2        1.39        4.45      2.06 o 
  -3   9   2        2.09        3.49      1.49 o 
  -2   9   2       52.86       58.48      2.29 o 
  -1   9   2        4.76        5.75      0.89 o 
   0   9   2        6.40        6.94      0.99 o 
   1   9   2        0.05        0.49      0.79 o 
  -3  10   2       18.58       30.11      3.66 o 
  -2  10   2        0.14        0.37      0.75 o 
  -1  10   2       20.07       17.13      1.54 o 
   0 -11   3        1.53        2.94      0.76 o 
   1 -11   3        0.53        2.89      1.16 o 
   2 -11   3        0.07        1.13      0.93 o 
   3 -11   3        8.66        7.53      1.58 o 
  -2 -10   3        6.51        9.03      1.48 o 
  -1 -10   3       17.61       20.73      1.68 o 
   0 -10   3        0.05        0.25      0.47 o 
   1 -10   3       26.09       26.74      2.24 o 
   2 -10   3       52.72       46.27      2.93 o 
   3 -10   3        0.00        0.01      0.69 o 
   4 -10   3        0.02        0.05      0.77 o 
  -3  -9   3        4.28        3.29      1.03 o 
  -2  -9   3        0.06        0.09      0.47 o 
  -1  -9   3        3.17        3.26      0.65 o 
   0  -9   3       37.09       37.86      3.33 o 
   1  -9   3      100.01       90.93      3.81 o 
   2  -9   3       39.65       38.37      2.52 o 
   3  -9   3       26.18       25.56      2.11 o 
   4  -9   3        1.04        2.65      0.90 o 
   5  -9   3       43.96       46.63      2.83 o 
  -4  -8   3       11.09       16.10      1.85 o 
  -3  -8   3       32.94       33.89      2.13 o 
  -2  -8   3        0.43       -0.12      0.37 o 
  -1  -8   3        0.23        0.47      0.39 o 
   0  -8   3        8.34        7.39      0.84 o 
   1  -8   3      140.15      138.28      4.49 o 
   3  -8   3        0.67        1.28      0.71 o 
   4  -8   3        0.36        0.98      0.69 o 
   5  -8   3       24.97       26.24      1.97 o 
  -5  -7   3       26.82       26.61      2.11 o 
  -4  -7   3        0.20        1.28      0.75 o 
  -3  -7   3       17.01       15.49      1.06 o 
  -2  -7   3        5.12        5.58      0.57 o 
  -1  -7   3      120.20      109.94      2.43 o 
   0  -7   3       80.03       76.83      2.03 o 
   1  -7   3       26.86       26.86      1.81 o 
   2  -7   3      188.48      183.07      4.98 o 
   3  -7   3       14.57       15.03      1.37 o 
   4  -7   3        3.97        4.38      0.96 o 
   5  -7   3        0.79       -0.37      0.57 o 
   6  -7   3        0.49        0.28      0.83 o 
  -6  -6   3       17.34       19.96      2.32 o 
  -5  -6   3       55.37       61.70      2.15 o 
  -4  -6   3        6.31        9.11      2.44 o 
  -3  -6   3        0.14        0.14      0.35 o 
  -2  -6   3        0.37        0.18      0.25 o 
  -1  -6   3      100.43      102.51      1.73 o 
   0  -6   3      177.95      194.85      3.20 o 
   1  -6   3       44.69       42.99      2.07 o 
   2  -6   3       31.09       26.21      1.66 o 
   3  -6   3        2.39        2.35      0.70 o 
   4  -6   3       55.72       53.69      2.37 o 
   5  -6   3      141.46      133.23      3.98 o 
   6  -6   3        0.11        0.32      0.72 o 
   7  -6   3        0.27        0.67      0.86 o 
  -6  -5   3        0.83        0.60      0.79 o 
  -5  -5   3       16.15       20.07      1.25 o 
  -4  -5   3        2.88        2.23      0.64 o 
  -3  -5   3       23.40       24.49      1.21 o 
  -2  -5   3       10.51        9.66      0.67 o 
  -1  -5   3      633.89      704.39      8.45 o 
   0  -5   3      246.63      292.07      3.89 o 
   1  -5   3       59.90       62.60      2.32 o 
   2  -5   3       15.51       13.69      1.10 o 
   3  -5   3       45.93       42.65      1.93 o 
   4  -5   3        2.07        2.53      0.63 o 
   5  -5   3        2.66        3.52      0.98 o 
   6  -5   3        0.17       -0.73      0.58 o 
   7  -5   3        3.27        5.12      1.31 o 
  -7  -4   3        0.14       -0.54      0.83 o 
  -6  -4   3       45.39       53.68      3.23 o 
  -5  -4   3       23.07       24.30      1.25 o 
  -4  -4   3       15.90       16.70      1.50 o 
  -3  -4   3        3.70        5.25      0.45 o 
  -2  -4   3       64.78       73.21      1.29 o 
  -1  -4   3        0.45        0.21      0.17 o 
   0  -4   3      138.56      165.11      3.75 o 
   1  -4   3      297.59      324.79      6.02 o 
   2  -4   3        2.71        3.51      0.62 o 
   3  -4   3      184.19      192.32      4.28 o 
   4  -4   3       30.92       35.26      1.29 o 
   5  -4   3        3.77        3.75      0.99 o 
   6  -4   3        0.31        1.58      0.79 o 
   7  -4   3        2.29        2.27      1.10 o 
  -7  -3   3        8.78        7.55      1.55 o 
  -6  -3   3        2.48        5.35      0.78 o 
  -5  -3   3        2.20        2.22      0.50 o 
  -4  -3   3       10.24       10.76      0.75 o 
  -3  -3   3       42.87       45.77      0.99 o 
  -2  -3   3      168.18      188.28      2.16 o 
  -1  -3   3      144.28      143.60      1.71 o 
   0  -3   3       64.47       61.91      1.91 o 
   1  -3   3        6.69        8.09      0.77 o 
   2  -3   3        4.61        7.31      0.74 o 
   3  -3   3        0.18        0.36      0.31 o 
   4  -3   3        3.93        4.57      0.55 o 
   5  -3   3        7.37        5.72      1.13 o 
   6  -3   3       21.05       23.87      2.28 o 
   7  -3   3       19.57       19.84      2.36 o 
  -7  -2   3        0.07        0.03      0.72 o 
  -6  -2   3       79.65       74.42      2.18 o 
  -5  -2   3       10.47       11.70      0.90 o 
  -4  -2   3      119.52      123.76      1.79 o 
  -3  -2   3       20.28       21.33      0.63 o 
  -2  -2   3      194.77      207.37      2.23 o 
  -1  -2   3       36.39       35.55      0.64 o 
   0  -2   3        4.95        3.08      0.46 o 
   1  -2   3        0.09        0.55      0.26 o 
   2  -2   3       69.38       77.73      1.57 o 
   3  -2   3      128.69      132.16      2.28 o 
   4  -2   3       24.76       29.18      1.82 o 
   5  -2   3       10.39       10.91      1.49 o 
   6  -2   3        0.45        1.01      0.73 o 
   7  -2   3        1.15        1.05      0.94 o 
  -7  -1   3        0.10       -0.09      0.60 o 
  -6  -1   3        8.30        8.87      1.76 o 
  -5  -1   3       36.35       34.59      1.28 o 
  -4  -1   3       74.60       91.12      1.48 o 
  -3  -1   3       17.48       15.14      0.50 o 
  -2  -1   3       41.78       40.94      0.99 o 
  -1  -1   3       22.38       22.46      0.72 o 
   0  -1   3      383.14      355.38      3.90 o 
   1  -1   3      246.06      240.12      2.94 o 
   2  -1   3       45.97       55.21      1.23 o 
   3  -1   3      142.40      155.17      2.43 o 
   4  -1   3      191.74      199.48      5.09 o 
   5  -1   3        2.98        2.13      0.78 o 
   6  -1   3       12.08       12.02      1.71 o 
   7  -1   3        2.88        3.96      1.12 o 
  -8   0   3        4.81        6.15      1.43 o 
  -7   0   3        4.94        6.96      1.41 o 
  -6   0   3       58.13       58.02      3.06 o 
  -5   0   3       53.58       51.10      1.55 o 
  -4   0   3      318.29      314.22      3.32 o 
  -3   0   3      446.59      473.84      4.95 o 
  -2   0   3      381.79      407.10      3.50 o 
  -1   0   3      765.79      736.72      5.77 o 
   0   0   3        0.00        0.11      0.14 o 
   1   0   3      826.44      860.16      8.36 o 
   2   0   3      149.39      159.81      2.36 o 
   3   0   3      185.45      188.71      2.69 o 
   4   0   3       88.56       83.76      3.07 o 
   5   0   3        0.00        0.49      0.53 o 
   6   0   3        0.16        0.31      0.70 o 
  -8   1   3       20.25       21.00      2.45 o 
  -7   1   3        7.75        6.11      1.35 o 
  -6   1   3       24.17       21.69      1.93 o 
  -5   1   3       34.89       32.58      1.39 o 
  -4   1   3       53.88       59.42      2.08 o 
  -3   1   3        2.91        3.39      0.44 o 
  -2   1   3      104.62       99.56      4.35 o 
  -1   1   3      335.75      311.84      2.79 o 
   0   1   3     1262.93     1248.59     11.56 o 
   1   1   3      106.00      102.61      1.76 o 
   2   1   3      167.80      188.83      2.71 o 
   3   1   3       29.64       32.72      1.77 o 
   4   1   3       62.02       62.09      2.71 o 
   5   1   3        8.56        8.17      1.33 o 
   6   1   3        1.10        2.02      0.88 o 
  -8   2   3       13.21       14.35      2.17 o 
  -7   2   3       10.53       11.27      1.73 o 
  -6   2   3      294.03      252.35      6.66 o 
  -5   2   3       26.51       22.52      0.84 o 
  -4   2   3       82.27       73.67      1.87 o 
  -3   2   3      763.61      761.89      8.27 o 
  -2   2   3        2.56        3.28      0.56 o 
  -1   2   3      117.75      121.43      1.92 o 
   0   2   3      564.87      623.35      6.51 o 
   1   2   3      797.22      903.81     10.48 o 
   2   2   3      171.00      209.35      3.04 o 
   3   2   3      102.92      103.45      3.33 o 
   4   2   3       98.76       90.09      3.36 o 
   5   2   3       46.31       42.25      2.49 o 
   6   2   3        0.04       -0.05      0.72 o 
  -8   3   3        0.08        1.97      0.95 o 
  -7   3   3        9.30       12.31      1.81 o 
  -6   3   3       67.63       58.76      2.94 o 
  -5   3   3       37.32       39.23      1.48 o 
  -4   3   3       23.27       20.74      1.00 o 
  -3   3   3        0.07       -0.15      0.23 o 
  -2   3   3      103.01      102.06      1.45 o 
  -1   3   3      132.77      136.49      2.29 o 
   0   3   3      131.56      138.21      2.37 o 
   1   3   3       89.80       77.63      1.74 o 
   2   3   3       36.52       38.73      1.21 o 
   3   3   3      225.04      216.89      5.29 o 
   4   3   3      185.20      164.56      4.81 o 
   5   3   3        0.93        0.44      0.66 o 
  -7   4   3       10.14       12.50      1.81 o 
  -6   4   3      171.36      149.37      3.29 o 
  -5   4   3        0.94        1.01      0.44 o 
  -4   4   3       12.29       11.93      0.84 o 
  -3   4   3        2.64        3.57      0.58 o 
  -2   4   3       83.34       83.00      1.26 o 
  -1   4   3      742.87      790.76     10.21 o 
   0   4   3       12.40        9.10      1.37 o 
   1   4   3       33.84       32.83      1.20 o 
   2   4   3       13.48       13.66      1.41 o 
   3   4   3        0.64        1.08      0.71 o 
   4   4   3      120.54      109.00      4.05 o 
   5   4   3        1.30        2.36      0.95 o 
  -7   5   3        0.20        2.18      0.91 o 
  -6   5   3        0.36        0.99      0.59 o 
  -5   5   3        0.52        0.68      0.67 o 
  -4   5   3       14.98       16.33      1.69 o 
  -3   5   3        1.01        1.11      0.57 o 
  -2   5   3       78.83       79.29      1.98 o 
  -1   5   3        4.95        6.37      0.70 o 
   0   5   3       67.60       67.80      1.85 o 
   1   5   3       10.00        8.67      0.91 o 
   2   5   3        0.19       -0.26      0.55 o 
   3   5   3       15.94       18.06      1.91 o 
   4   5   3        4.83        2.68      0.98 o 
  -6   6   3        0.91        1.57      0.96 o 
  -5   6   3        0.02       -0.42      0.62 o 
  -4   6   3        2.87        2.53      0.92 o 
  -3   6   3      195.41      181.52      5.42 o 
  -2   6   3        0.31        0.03      0.32 o 
  -1   6   3        5.67        5.19      1.08 o 
   0   6   3        0.13        0.14      0.34 o 
   1   6   3       30.08       29.35      1.35 o 
   2   6   3       46.69       45.21      2.55 o 
   3   6   3       21.78       26.60      2.11 o 
   4   6   3        2.00        2.97      1.04 o 
  -6   7   3       24.57       29.20      2.51 o 
  -5   7   3       13.40       15.49      2.09 o 
  -4   7   3       24.11       21.38      2.23 o 
  -3   7   3        7.57        7.67      1.49 o 
  -2   7   3        1.27        0.91      0.43 o 
  -1   7   3        0.55        0.97      0.48 o 
   0   7   3        4.04        5.75      0.81 o 
   1   7   3        5.71        5.63      0.99 o 
   2   7   3        1.53        1.32      0.83 o 
   3   7   3        2.86        7.02      1.53 o 
  -5   8   3        1.13        1.53      0.99 o 
  -4   8   3       11.24        9.29      1.73 o 
  -3   8   3       30.82       33.00      2.55 o 
  -2   8   3        5.47        5.60      0.86 o 
  -1   8   3        0.04        0.42      0.49 o 
   0   8   3        0.11        1.80      0.80 o 
   1   8   3        1.09        1.23      0.78 o 
   2   8   3        2.45        2.63      1.11 o 
  -2   9   3       22.71       26.75      2.16 o 
  -1   9   3        0.10        0.72      0.70 o 
   0   9   3        2.86        4.36      1.91 o 
  -1 -11   4       10.12       14.16      1.39 o 
   0 -11   4       28.47       32.72      2.56 o 
   1 -11   4        1.59        2.21      1.01 o 
   2 -11   4        0.03        0.76      0.86 o 
   3 -11   4        5.89        7.39      1.54 o 
  -2 -10   4        8.26        7.62      1.36 o 
  -1 -10   4       26.34       24.74      2.41 o 
   0 -10   4        8.96        7.10      1.40 o 
   1 -10   4       19.74       15.85      1.96 o 
   2 -10   4        3.00        2.53      1.01 o 
   3 -10   4        8.52        8.57      1.56 o 
   4 -10   4        5.70        6.49      1.36 o 
  -3  -9   4        1.12        2.84      0.96 o 
  -2  -9   4        0.36        0.45      0.74 o 
  -1  -9   4        0.40        0.28      0.44 o 
   0  -9   4       24.30       22.40      1.94 o 
   1  -9   4        0.27        0.86      0.68 o 
   2  -9   4        6.43        8.64      1.50 o 
   3  -9   4       82.76       77.68      3.55 o 
   4  -9   4       14.45       16.38      1.87 o 
   5  -9   4        3.84        4.38      1.15 o 
  -4  -8   4        0.07        0.15      0.65 o 
  -3  -8   4       14.66       16.88      1.66 o 
  -2  -8   4       50.53       47.95      1.94 o 
  -1  -8   4      316.93      310.57      4.85 o 
   0  -8   4      276.31      270.89      6.69 o 
   1  -8   4       45.27       47.79      2.56 o 
   2  -8   4        2.33        1.34      0.73 o 
   3  -8   4       19.28       17.76      1.59 o 
   4  -8   4       19.89       21.75      1.81 o 
   5  -8   4       21.12       20.88      1.78 o 
   6  -8   4        1.15        3.67      1.31 o 
  -5  -7   4        1.26        1.94      0.83 o 
  -4  -7   4       10.12       10.36      1.20 o 
  -3  -7   4       42.61       35.98      1.43 o 
  -2  -7   4        2.04        3.74      0.50 o 
  -1  -7   4       26.31       27.67      1.20 o 
   0  -7   4       98.57       92.33      3.38 o 
   1  -7   4        2.90        3.21      0.80 o 
   2  -7   4       18.31       16.14      1.40 o 
   3  -7   4        0.00       -0.32      0.41 o 
   4  -7   4       11.10       14.58      1.54 o 
   5  -7   4        7.52       10.85      1.42 o 
   6  -7   4        2.84        2.66      1.11 o 
  -6  -6   4       16.69       18.22      2.26 o 
  -5  -6   4       52.79       52.04      3.04 o 
  -4  -6   4        3.83        4.06      0.68 o 
  -3  -6   4       26.35       24.91      1.19 o 
  -2  -6   4        4.23        4.11      0.46 o 
  -1  -6   4       39.46       35.30      1.36 o 
   0  -6   4      450.20      498.17      9.17 o 
   1  -6   4       33.66       30.60      1.77 o 
   2  -6   4      121.29      109.78      3.49 o 
   3  -6   4       67.97       67.83      2.71 o 
   4  -6   4        2.05        2.03      0.64 o 
   5  -6   4       22.01       23.81      2.26 o 
   6  -6   4        0.00        0.00      0.64 o 
  -6  -5   4       14.31       17.69      2.19 o 
  -5  -5   4        0.55        0.44      0.61 o 
  -4  -5   4        5.84        4.27      0.65 o 
  -3  -5   4       18.35       20.04      0.80 o 
  -2  -5   4        9.41       11.00      0.58 o 
  -1  -5   4      449.02      483.11      4.63 o 
   0  -5   4       46.71       46.40      2.03 o 
   1  -5   4        1.18        0.70      0.44 o 
   2  -5   4       97.34       97.95      3.06 o 
   3  -5   4       80.74       80.98      2.78 o 
   4  -5   4        0.01        0.29      0.32 o 
   5  -5   4        0.43        0.34      0.67 o 
   6  -5   4        1.73        2.06      0.87 o 
  -7  -4   4        4.35        4.92      1.39 o 
  -6  -4   4       61.27       61.84      3.48 o 
  -5  -4   4       16.93       17.50      1.96 o 
  -4  -4   4        5.48        5.58      0.64 o 
  -3  -4   4        2.83        4.99      0.53 o 
  -2  -4   4      495.11      563.40      5.10 o 
  -1  -4   4        0.63        1.32      0.23 o 
   0  -4   4      171.84      178.99      4.12 o 
   1  -4   4       86.52       83.05      2.57 o 
   2  -4   4       38.71       40.24      1.75 o 
   3  -4   4      430.00      445.10      5.68 o 
   4  -4   4       20.25       22.37      1.09 o 
   5  -4   4        0.77        1.78      0.86 o 
   6  -4   4       13.19       13.04      1.88 o 
   7  -4   4        5.24        6.49      1.56 o 
  -7  -3   4       21.42       23.17      2.60 o 
  -6  -3   4        0.91        1.59      0.88 o 
  -5  -3   4        0.92        1.03      0.69 o 
  -4  -3   4       33.55       36.88      0.98 o 
  -3  -3   4      309.68      334.34      3.41 o 
  -2  -3   4       28.10       33.64      0.86 o 
  -1  -3   4      774.72      848.25     11.08 o 
   0  -3   4      158.22      135.64      3.28 o 
   1  -3   4       10.90       14.47      0.99 o 
   2  -3   4        1.95        2.84      0.44 o 
   3  -3   4       53.40       58.61      1.58 o 
   4  -3   4        0.00        0.49      0.52 o 
   5  -3   4        5.44        5.52      1.21 o 
   6  -3   4        3.12        3.10      1.01 o 
   7  -3   4        1.49        2.72      1.17 o 
  -7  -2   4        8.65        9.44      1.76 o 
  -6  -2   4        4.77        5.68      1.27 o 
  -5  -2   4       17.16       17.44      1.86 o 
  -4  -2   4       30.84       29.30      0.82 o 
  -3  -2   4      252.51      279.78      2.87 o 
  -2  -2   4       28.27       24.71      0.55 o 
  -1  -2   4        0.05        0.36      0.22 o 
   0  -2   4      504.10      530.00      8.45 o 
   1  -2   4      900.90      944.49      9.31 o 
   2  -2   4      358.10      376.47      4.62 o 
   3  -2   4       19.17       20.14      0.90 o 
   4  -2   4       94.29       99.75      3.56 o 
   5  -2   4      127.09      126.87      4.49 o 
   6  -2   4        0.38        0.24      0.78 o 
  -7  -1   4       12.38       10.52      1.83 o 
  -6  -1   4       19.73       19.15      2.11 o 
  -5  -1   4        8.12        7.89      1.32 o 
  -4  -1   4       46.50       54.87      1.11 o 
  -3  -1   4      263.64      261.07      2.62 o 
  -2  -1   4      185.82      185.38      2.86 o 
  -1  -1   4      449.16      447.75      3.84 o 
   0  -1   4      268.01      296.45      3.45 o 
   1  -1   4       13.33       13.84      0.64 o 
   2  -1   4       11.85       10.88      0.63 o 
   3  -1   4       66.19       66.84      5.87 o 
   4  -1   4        1.96        1.50      0.66 o 
   5  -1   4       16.50       16.30      1.90 o 
   6  -1   4        1.02        1.13      0.79 o 
  -8   0   4        4.41        4.56      1.31 o 
  -7   0   4        0.26        0.62      0.62 o 
  -6   0   4       42.94       43.46      2.69 o 
  -5   0   4       33.50       36.06      1.45 o 
  -4   0   4        5.13        6.29      0.64 o 
  -3   0   4      323.20      339.69      3.73 o 
  -2   0   4       54.35       59.29      1.75 o 
  -1   0   4     1615.52     1679.28     12.47 o 
   0   0   4       11.73       17.81      0.66 o 
   1   0   4        0.01        0.30      0.19 o 
   2   0   4      701.61      767.35      8.02 o 
   3   0   4       13.53       14.85      1.22 o 
   4   0   4       52.12       49.21      2.44 o 
   5   0   4       38.08       32.98      2.22 o 
   6   0   4       18.09       19.67      2.17 o 
  -8   1   4        0.05        0.69      0.84 o 
  -7   1   4        2.18        1.93      0.95 o 
  -6   1   4       10.91       13.04      1.73 o 
  -5   1   4       11.09       10.51      0.88 o 
  -4   1   4      247.92      268.51      3.58 o 
  -3   1   4      317.58      326.68      5.56 o 
  -2   1   4      154.53      158.90      2.52 o 
  -1   1   4       15.55       14.24      0.57 o 
   0   1   4      256.39      259.62      3.32 o 
   1   1   4       17.00       15.41      1.79 o 
   2   1   4       74.34       82.91      1.99 o 
   3   1   4      192.08      191.30      4.79 o 
   4   1   4       10.52       10.56      1.40 o 
   5   1   4        5.48        5.96      1.19 o 
   6   1   4        6.26        7.72      1.46 o 
  -8   2   4        2.75        0.89      0.95 o 
  -7   2   4        1.34        0.72      0.79 o 
  -6   2   4       52.89       43.91      2.61 o 
  -5   2   4       24.29       20.17      1.10 o 
  -4   2   4        0.13        0.43      0.31 o 
  -3   2   4        5.19        4.69      0.54 o 
  -2   2   4      151.91      156.03      1.88 o 
  -1   2   4      793.32      857.92     10.30 o 
   0   2   4      112.29      125.54      2.19 o 
   1   2   4        1.19        2.59      0.76 o 
   2   2   4      149.40      149.95      2.61 o 
   3   2   4       26.47       25.12      1.69 o 
   4   2   4       38.77       31.35      2.06 o 
   5   2   4       40.38       35.72      2.39 o 
  -8   3   4       32.76       28.81      2.51 o 
  -7   3   4        8.86        7.72      1.47 o 
  -6   3   4        4.03        4.93      0.77 o 
  -5   3   4       82.84       66.87      1.98 o 
  -4   3   4        1.12        1.25      0.49 o 
  -3   3   4       13.56       12.19      0.87 o 
  -2   3   4        9.03        9.29      0.83 o 
  -1   3   4       24.12       24.30      1.40 o 
   0   3   4       24.97       33.04      1.50 o 
   1   3   4      193.51      190.60      3.84 o 
   2   3   4       39.68       38.66      2.44 o 
   3   3   4       13.83       13.32      1.50 o 
   4   3   4        0.00        0.13      0.58 o 
   5   3   4       32.35       34.08      2.39 o 
  -7   4   4        2.59        4.79      1.20 o 
  -6   4   4       26.99       24.26      2.10 o 
  -5   4   4        2.36        1.72      0.50 o 
  -4   4   4       12.37       14.23      0.92 o 
  -3   4   4       39.96       33.87      2.02 o 
  -2   4   4      157.19      159.35      2.82 o 
  -1   4   4        2.84        6.41      0.67 o 
   0   4   4        5.23        6.43      0.68 o 
   1   4   4      240.52      250.57      3.93 o 
   2   4   4      559.33      586.72     10.38 o 
   3   4   4       38.22       36.62      2.28 o 
   4   4   4        3.57        3.61      1.05 o 
  -6   5   4       24.61       21.97      1.96 o 
  -5   5   4        9.80        9.91      1.56 o 
  -4   5   4       11.26       12.42      1.61 o 
  -3   5   4        4.32        4.09      0.99 o 
  -2   5   4        3.65        4.51      0.64 o 
  -1   5   4       96.84       91.82      2.21 o 
   0   5   4       35.62       34.60      1.39 o 
   1   5   4        2.21        3.57      0.69 o 
   2   5   4       96.27       83.78      3.45 o 
   3   5   4       10.05       11.79      1.69 o 
   4   5   4        2.10        1.60      0.93 o 
  -6   6   4        6.85        6.46      1.42 o 
  -5   6   4        0.03       -0.08      0.65 o 
  -4   6   4        5.39        4.51      1.22 o 
  -3   6   4      107.49       98.83      4.03 o 
  -2   6   4       64.96       64.62      1.99 o 
  -1   6   4        0.36       -0.08      0.35 o 
   0   6   4        0.00        0.05      0.39 o 
   1   6   4        3.33        2.48      0.62 o 
   2   6   4       28.12       29.40      2.21 o 
   3   6   4        7.77        6.90      1.40 o 
  -6   7   4        0.26        0.88      0.95 o 
  -5   7   4       14.92       13.70      1.98 o 
  -4   7   4        3.59        3.13      1.13 o 
  -3   7   4       23.12       26.28      2.21 o 
  -2   7   4        3.33        5.04      0.79 o 
  -1   7   4       48.54       44.93      2.71 o 
   0   7   4       23.64       23.35      1.33 o 
   1   7   4        3.66        4.34      1.12 o 
   2   7   4       26.94       30.27      2.36 o 
  -5   8   4       11.08       13.71      2.17 o 
  -4   8   4        8.89        9.34      1.79 o 
  -3   8   4       43.41       43.39      2.97 o 
  -2   8   4        3.77        6.22      1.97 o 
  -1   8   4        1.45        2.83      0.68 o 
   0   8   4        2.04        3.31      0.74 o 
   1   8   4       16.78       20.75      2.30 o 
  -3   9   4       14.82       13.94      2.18 o 
  -2   9   4        0.48        0.79      0.62 o 
  -1   9   4        2.27        3.30      0.81 o 
  -1 -11   5        0.84        2.53      1.05 o 
   0 -11   5        0.99        1.39      1.02 o 
   1 -11   5        7.32        6.75      1.51 o 
   2 -11   5        8.96       11.00      1.83 o 
  -2 -10   5       20.70       23.92      1.43 o 
  -1 -10   5       21.23       20.86      1.37 o 
   0 -10   5       29.24       30.50      2.42 o 
   1 -10   5       16.51       14.40      1.88 o 
   2 -10   5        0.11       -0.22      0.70 o 
   3 -10   5        8.36        9.65      1.63 o 
   4 -10   5        0.54        1.84      0.85 o 
  -3  -9   5        6.42        7.17      1.29 o 
  -2  -9   5        0.00        0.32      0.49 o 
  -1  -9   5        0.32        0.89      0.43 o 
   0  -9   5       25.31       22.42      1.99 o 
   1  -9   5       26.09       22.85      1.95 o 
   2  -9   5        3.05        3.25      1.02 o 
   3  -9   5       15.07       14.66      1.79 o 
   4  -9   5        8.70        6.94      1.31 o 
   5  -9   5        1.52        1.38      0.89 o 
  -3  -8   5       12.36       16.38      2.85 o 
  -2  -8   5       91.45       81.28      3.43 o 
  -1  -8   5       40.25       37.38      2.29 o 
   0  -8   5        0.52        1.09      0.77 o 
   1  -8   5       86.30       72.61      3.24 o 
   2  -8   5        6.30        5.37      1.07 o 
   3  -8   5       10.94        8.97      1.42 o 
   4  -8   5        0.21       -0.25      0.56 o 
   5  -8   5       31.10       32.55      2.24 o 
  -5  -7   5        4.84        3.99      1.18 o 
  -4  -7   5       38.66       37.52      2.42 o 
  -3  -7   5       51.38       53.66      1.43 o 
  -2  -7   5      160.37      158.94      2.52 o 
  -1  -7   5      114.43      115.22      2.52 o 
   0  -7   5        3.99        4.44      0.97 o 
   1  -7   5       64.50       63.41      2.83 o 
   2  -7   5        3.71        3.46      0.87 o 
   3  -7   5        0.00        0.65      0.55 o 
   4  -7   5       17.82       18.78      1.62 o 
   5  -7   5        4.85        5.70      1.33 o 
   6  -7   5        0.47        3.05      1.10 o 
  -6  -6   5        0.01        0.74      0.91 o 
  -5  -6   5       19.24       17.87      2.02 o 
  -4  -6   5        2.54        3.63      0.99 o 
  -3  -6   5      205.52      196.46      5.28 o 
  -2  -6   5      253.46      263.19      3.27 o 
  -1  -6   5        0.73        0.63      0.54 o 
   0  -6   5        0.77        0.61      0.54 o 
   1  -6   5        0.50        0.99      0.50 o 
   2  -6   5       41.50       43.02      2.16 o 
   3  -6   5      169.76      164.97      4.55 o 
   4  -6   5       31.71       29.35      1.77 o 
   5  -6   5       16.79       14.50      1.94 o 
   6  -6   5        5.78        7.16      1.66 o 
  -6  -5   5        0.24        0.58      0.74 o 
  -5  -5   5       38.32       43.05      2.72 o 
  -4  -5   5        1.98        2.83      0.86 o 
  -3  -5   5       33.70       36.34      1.32 o 
  -2  -5   5      117.79      133.13      2.01 o 
  -1  -5   5        0.64        1.53      0.61 o 
   0  -5   5      163.78      174.54      4.47 o 
   1  -5   5       46.50       52.63      2.25 o 
   2  -5   5      232.28      229.10      5.30 o 
   3  -5   5       28.36       30.73      1.76 o 
   4  -5   5        2.46        3.18      1.04 o 
   5  -5   5       19.72       16.37      1.97 o 
   6  -5   5        1.90        2.71      1.06 o 
  -7  -4   5        0.03        0.65      0.91 o 
  -6  -4   5        3.16        3.58      1.13 o 
  -5  -4   5        4.33        5.33      1.15 o 
  -4  -4   5        4.69        6.02      0.69 o 
  -3  -4   5        1.21        0.67      0.36 o 
  -2  -4   5        0.05        0.26      0.18 o 
  -1  -4   5        4.01        4.69      0.81 o 
   0  -4   5      168.27      175.81      4.27 o 
   1  -4   5      556.50      599.01     10.08 o 
   2  -4   5      243.27      248.17      5.40 o 
   3  -4   5       12.25       14.11      0.93 o 
   4  -4   5        1.31        1.51      0.44 o 
   5  -4   5       38.52       40.80      2.59 o 
   6  -4   5        3.24        2.63      1.05 o 
  -7  -3   5        3.44        5.45      1.41 o 
  -6  -3   5        4.09        3.86      1.14 o 
  -5  -3   5       10.89        8.79      1.41 o 
  -4  -3   5       98.53      107.22      2.42 o 
  -3  -3   5      433.57      468.08      5.28 o 
  -2  -3   5       48.86       53.65      1.51 o 
  -1  -3   5      302.72      318.74      6.19 o 
   0  -3   5        5.95        5.22      0.79 o 
   1  -3   5      527.17      570.22      6.40 o 
   2  -3   5       20.45       20.69      0.95 o 
   3  -3   5       13.48       13.88      0.87 o 
   4  -3   5       21.63       21.25      1.71 o 
   5  -3   5        0.10        0.58      0.63 o 
   6  -3   5        1.77        0.79      0.83 o 
  -7  -2   5        0.22       -0.02      0.68 o 
  -6  -2   5        0.00        0.93      0.72 o 
  -5  -2   5        1.09        0.26      0.61 o 
  -4  -2   5       10.15        8.00      1.13 o 
  -3  -2   5       10.81       12.35      0.81 o 
  -2  -2   5        8.44       11.91      0.70 o 
  -1  -2   5      289.31      295.84      3.39 o 
   0  -2   5      115.31      119.30      1.98 o 
   1  -2   5       33.39       34.36      1.07 o 
   2  -2   5      110.99      121.18      2.31 o 
   3  -2   5       56.69       56.55      1.59 o 
   4  -2   5       12.62       14.14      1.64 o 
   5  -2   5       44.64       44.46      2.71 o 
   6  -2   5       13.59       15.50      2.12 o 
  -7  -1   5        5.76        4.10      1.27 o 
  -6  -1   5       12.39       10.91      1.77 o 
  -5  -1   5        4.21        4.78      0.69 o 
  -4  -1   5       31.99       35.32      1.34 o 
  -3  -1   5        2.48        2.72      0.44 o 
  -2  -1   5       67.10       74.59      1.73 o 
  -1  -1   5      175.47      183.91      2.34 o 
   0  -1   5      121.07      121.34      2.02 o 
   1  -1   5        7.76        8.99      0.80 o 
   2  -1   5       77.63       79.23      1.81 o 
   3  -1   5        5.82        4.97      0.57 o 
   4  -1   5       14.56       15.48      1.72 o 
   5  -1   5        7.91        8.70      1.46 o 
   6  -1   5       17.53       17.49      2.17 o 
  -8   0   5        0.55        0.76      0.96 o 
  -7   0   5        1.21        2.48      1.02 o 
  -6   0   5       25.34       25.12      2.11 o 
  -5   0   5       15.28       15.61      1.33 o 
  -4   0   5        0.01       -0.28      0.25 o 
  -3   0   5       39.72       41.75      1.37 o 
  -2   0   5       14.48       17.70      0.83 o 
  -1   0   5      127.26      120.53      1.81 o 
   0   0   5       73.02       79.22      1.59 o 
   1   0   5        6.03        6.68      0.57 o 
   2   0   5        0.28        0.64      0.27 o 
   3   0   5       73.86       64.86      2.67 o 
   4   0   5       25.12       17.80      1.78 o 
   5   0   5        0.28        0.03      0.60 o 
   6   0   5        1.22        4.45      1.22 o 
  -8   1   5        1.48        3.18      1.18 o 
  -7   1   5        3.69        4.88      1.26 o 
  -6   1   5        0.16        1.37      0.77 o 
  -5   1   5       12.73       12.25      0.99 o 
  -4   1   5        0.21        0.63      0.32 o 
  -3   1   5      126.75      144.45      2.73 o 
  -2   1   5       24.23       21.82      0.65 o 
  -1   1   5      115.96      134.12      2.12 o 
   0   1   5      190.86      209.24      3.04 o 
   1   1   5      123.00      129.83      3.81 o 
   2   1   5       17.64       15.55      0.83 o 
   3   1   5        2.59        3.27      0.83 o 
   4   1   5       10.33       10.61      1.51 o 
   5   1   5       32.96       29.80      2.22 o 
  -7   2   5       23.05       20.00      2.19 o 
  -6   2   5       51.52       42.99      1.74 o 
  -5   2   5      150.25      145.45      3.11 o 
  -4   2   5        4.51        4.42      0.60 o 
  -3   2   5      252.24      259.20      3.91 o 
  -2   2   5      163.52      165.70      3.38 o 
  -1   2   5       28.86       28.62      1.23 o 
   0   2   5       57.99       63.28      2.33 o 
   1   2   5       54.30       54.07      1.53 o 
   2   2   5      111.20      111.93      2.36 o 
   3   2   5       13.03       11.55      1.44 o 
   4   2   5       25.93       25.55      1.99 o 
   5   2   5        1.60        2.79      1.03 o 
  -7   3   5        0.06        0.72      0.77 o 
  -6   3   5        0.10        0.17      0.43 o 
  -5   3   5        2.02        1.94      0.51 o 
  -4   3   5       64.73       63.21      4.45 o 
  -3   3   5        0.10       -0.06      0.23 o 
  -2   3   5       51.07       55.43      1.49 o 
  -1   3   5        7.46        7.13      0.95 o 
   0   3   5       17.16       14.46      0.86 o 
   1   3   5        0.43        0.98      0.36 o 
   2   3   5        4.04        5.57      1.04 o 
   3   3   5      191.27      174.86      5.04 o 
   4   3   5        0.96        1.17      0.79 o 
  -6   4   5        1.97        3.22      1.01 o 
  -5   4   5        1.02        1.14      0.75 o 
  -4   4   5        0.58        1.35      0.68 o 
  -3   4   5      165.10      155.17      4.85 o 
  -2   4   5        5.35        6.38      0.68 o 
  -1   4   5      145.55      145.52      3.11 o 
   0   4   5      165.85      156.64      3.04 o 
   1   4   5       52.63       46.41      1.62 o 
   2   4   5       84.77       78.81      3.24 o 
   3   4   5       14.27       14.74      1.79 o 
   4   4   5       13.73       11.09      1.69 o 
  -6   5   5        3.17        2.97      1.05 o 
  -5   5   5        0.43        0.35      0.70 o 
  -4   5   5       71.87       71.18      3.38 o 
  -3   5   5       52.20       43.65      1.58 o 
  -2   5   5       20.98       22.44      1.14 o 
  -1   5   5       91.19       83.80      2.20 o 
   0   5   5      267.62      258.64      4.33 o 
   1   5   5       10.46       15.07      1.15 o 
   2   5   5       70.14       70.00      3.24 o 
   3   5   5        4.77        4.83      1.20 o 
  -6   6   5        0.34        1.31      0.93 o 
  -5   6   5        7.96        7.50      1.46 o 
  -4   6   5        3.00        5.06      1.27 o 
  -3   6   5        5.37        6.47      0.84 o 
  -2   6   5       10.13       10.78      1.00 o 
  -1   6   5        6.88        7.74      0.91 o 
   0   6   5      228.13      228.52      6.05 o 
   1   6   5        0.83        0.38      0.74 o 
   2   6   5       28.22       26.54      2.16 o 
  -5   7   5        8.79       10.11      1.74 o 
  -4   7   5       24.76       25.59      2.33 o 
  -3   7   5       63.76       62.53      2.87 o 
  -2   7   5        2.71        4.12      0.96 o 
  -1   7   5        0.09        0.82      0.53 o 
   0   7   5        1.09        2.26      0.63 o 
   1   7   5        1.36        1.68      0.93 o 
  -4   8   5        6.13        5.64      1.48 o 
  -3   8   5        1.86        2.17      1.09 o 
  -2   8   5       14.48       13.96      1.31 o 
  -1   8   5        0.00        0.79      0.60 o 
   0   8   5        0.81        2.00      0.74 o 
   0 -11   6        0.12        1.00      1.05 o 
   1 -11   6        0.02        1.09      0.94 o 
   2 -11   6        2.70        2.36      1.02 o 
  -2 -10   6        1.13        0.96      0.57 o 
  -1 -10   6       42.57       39.02      2.69 o 
   0 -10   6        3.12        2.21      1.01 o 
   1 -10   6        9.61        8.48      1.56 o 
   2 -10   6        0.57        1.21      0.76 o 
   3 -10   6        0.00        1.00      0.73 o 
  -2  -9   6       21.99       19.80      1.27 o 
  -1  -9   6        6.53        5.05      1.23 o 
   0  -9   6        4.82        5.52      1.26 o 
   1  -9   6        6.87        6.06      1.29 o 
   2  -9   6        1.37        1.10      0.83 o 
   3  -9   6        9.63        9.89      1.51 o 
   4  -9   6        6.90        6.47      1.31 o 
  -4  -8   6        3.78        3.31      1.17 o 
  -3  -8   6       34.66       34.99      1.66 o 
  -2  -8   6        7.08        7.74      0.89 o 
  -1  -8   6       69.81       63.20      3.08 o 
   0  -8   6        9.35        8.29      1.37 o 
   1  -8   6       52.89       52.78      2.79 o 
   2  -8   6        0.21       -0.64      0.45 o 
   3  -8   6       74.16       68.77      3.21 o 
   4  -8   6        0.09        0.40      0.66 o 
   5  -8   6        0.00       -0.14      0.86 o 
  -5  -7   6        6.00        8.39      1.62 o 
  -4  -7   6      102.31       90.63      3.83 o 
  -3  -7   6        0.54        0.59      0.50 o 
  -2  -7   6        0.20        0.23      0.34 o 
  -1  -7   6       40.74       35.79      2.28 o 
   0  -7   6       48.12       47.76      2.56 o 
   1  -7   6        1.70        1.83      0.77 o 
   2  -7   6       22.55       19.88      1.66 o 
   3  -7   6       34.17       29.77      2.00 o 
   4  -7   6       42.19       44.71      2.47 o 
   5  -7   6       25.48       29.17      2.72 o 
  -6  -6   6       19.40       17.92      2.29 o 
  -5  -6   6       23.76       24.81      2.16 o 
  -4  -6   6       46.16       46.07      2.68 o 
  -3  -6   6        0.00        0.48      0.48 o 
  -2  -6   6       14.31       15.16      0.76 o 
  -1  -6   6       18.16       18.92      1.57 o 
   0  -6   6       13.65       10.75      1.35 o 
   1  -6   6       78.33       68.84      2.88 o 
   2  -6   6        4.38        6.42      1.12 o 
   3  -6   6        4.55        4.53      0.96 o 
   4  -6   6        0.62        1.13      0.50 o 
   5  -6   6       24.64       25.49      2.51 o 
  -6  -5   6        1.23        2.54      1.13 o 
  -5  -5   6       58.18       59.76      3.23 o 
  -4  -5   6      201.85      197.00      5.47 o 
  -3  -5   6       75.82       69.86      3.29 o 
  -2  -5   6       89.63       88.40      3.44 o 
  -1  -5   6      169.05      173.77      4.70 o 
   0  -5   6        9.87       12.58      1.31 o 
   1  -5   6      170.20      168.58      4.54 o 
   2  -5   6        0.78        1.82      0.70 o 
   3  -5   6        8.75        9.61      0.92 o 
   4  -5   6       50.51       53.71      1.92 o 
   5  -5   6       38.42       36.48      2.58 o 
   6  -5   6        2.71        3.83      1.25 o 
  -7  -4   6       18.38       21.14      2.66 o 
  -6  -4   6        0.06        0.24      0.69 o 
  -5  -4   6        0.05        0.95      0.76 o 
  -4  -4   6        0.15        0.75      0.38 o 
  -3  -4   6        3.05        2.18      0.48 o 
  -2  -4   6       37.10       39.97      2.56 o 
  -1  -4   6      559.36      591.01     10.32 o 
   0  -4   6       16.58       17.97      1.34 o 
   1  -4   6      107.39      114.71      3.50 o 
   2  -4   6        0.49        0.85      0.38 o 
   3  -4   6        3.59        4.38      0.63 o 
   4  -4   6       10.90       11.80      1.65 o 
   5  -4   6        0.42       -0.06      0.67 o 
   6  -4   6       14.17       16.88      2.27 o 
  -7  -3   6        2.91        3.65      1.27 o 
  -6  -3   6        0.23        0.42      0.75 o 
  -5  -3   6       20.96       21.77      2.13 o 
  -4  -3   6       62.21       63.96      1.92 o 
  -3  -3   6      133.41      122.46      5.53 o 
  -2  -3   6       54.97       54.90      1.63 o 
  -1  -3   6       79.63       89.65      2.96 o 
   0  -3   6       50.98       51.66      2.10 o 
   1  -3   6       17.75       19.69      0.91 o 
   2  -3   6        3.84        5.15      0.63 o 
   3  -3   6        0.04       -0.14      0.29 o 
   4  -3   6       17.86       18.18      1.91 o 
   5  -3   6       41.93       52.40      3.09 o 
   6  -3   6       16.78       16.17      2.28 o 
  -7  -2   6        0.00       -0.24      0.77 o 
  -6  -2   6       10.84       12.30      1.82 o 
  -5  -2   6      125.77      134.53      3.03 o 
  -4  -2   6       30.33       31.53      1.34 o 
  -3  -2   6        3.15        2.83      0.50 o 
  -2  -2   6       38.44       36.60      1.30 o 
  -1  -2   6     1034.55     1046.07     10.05 o 
   0  -2   6       30.04       30.02      1.17 o 
   1  -2   6        0.24        0.37      0.24 o 
   2  -2   6       12.70        9.55      0.77 o 
   3  -2   6       24.53       26.32      1.17 o 
   4  -2   6       51.92       51.31      2.80 o 
   5  -2   6        4.43        4.57      1.20 o 
   6  -2   6        0.26        0.04      0.81 o 
  -7  -1   6        2.59        3.65      1.22 o 
  -6  -1   6        5.49        5.50      1.31 o 
  -5  -1   6        0.19        0.38      0.41 o 
  -4  -1   6       34.81       35.43      1.49 o 
  -3  -1   6       10.12        9.27      1.98 o 
  -2  -1   6       47.58       48.44      1.48 o 
  -1  -1   6      222.53      241.74      3.64 o 
   0  -1   6       19.97       22.37      1.33 o 
   1  -1   6       20.55       20.22      1.36 o 
   2  -1   6      125.99      126.56      8.59 o 
   3  -1   6       79.82       84.91      3.21 o 
   4  -1   6       32.80       32.49      2.18 o 
   5  -1   6        0.07        0.59      0.72 o 
  -7   0   6        0.00        0.75      0.81 o 
  -6   0   6       44.00       41.07      2.71 o 
  -5   0   6        1.28        1.13      0.46 o 
  -4   0   6        4.99        4.00      0.63 o 
  -3   0   6      481.49      485.80      6.25 o 
  -2   0   6      119.80      133.79      2.57 o 
  -1   0   6       78.96       86.90      1.62 o 
   0   0   6       92.29       82.87      1.84 o 
   1   0   6       23.23       19.07      0.91 o 
   2   0   6       40.91       37.83      1.32 o 
   3   0   6       55.28       51.49      2.52 o 
   4   0   6       24.90       21.59      1.81 o 
   5   0   6        4.18        8.67      1.52 o 
  -7   1   6        1.04        1.98      0.95 o 
  -6   1   6        5.13        7.16      0.89 o 
  -5   1   6        0.05        0.32      0.37 o 
  -4   1   6        1.90        3.76      0.64 o 
  -3   1   6      134.29      130.28      5.58 o 
  -2   1   6        2.30        3.32      0.74 o 
  -1   1   6        3.60        3.01      0.42 o 
   0   1   6        8.56        9.57      0.71 o 
   1   1   6       93.17       94.26      2.12 o 
   2   1   6        0.00        0.36      0.35 o 
   3   1   6       19.71       18.42      1.75 o 
   4   1   6        1.33        1.44      0.74 o 
   5   1   6        2.98        4.96      1.18 o 
  -7   2   6       43.86       34.16      2.55 o 
  -6   2   6        0.50        0.58      0.50 o 
  -5   2   6       29.45       29.68      1.39 o 
  -4   2   6       47.80       49.03      1.66 o 
  -3   2   6       94.51       87.70      2.12 o 
  -2   2   6       98.58      103.15      3.41 o 
  -1   2   6      244.33      255.00      5.35 o 
   0   2   6       35.40       35.35      1.27 o 
   1   2   6        2.25        3.09      0.55 o 
   2   2   6      146.59      136.04      4.08 o 
   3   2   6       22.04       20.17      1.89 o 
   4   2   6        0.38        2.08      0.87 o 
  -7   3   6        1.51        1.35      0.87 o 
  -6   3   6        1.49        1.39      0.88 o 
  -5   3   6       14.58       15.15      1.20 o 
  -4   3   6      153.08      141.51      4.70 o 
  -3   3   6       99.26       94.39      3.65 o 
  -2   3   6        0.05        0.67      0.33 o 
  -1   3   6       17.43       17.89      0.99 o 
   0   3   6       83.84       81.99      3.25 o 
   1   3   6        7.49        8.54      2.14 o 
   2   3   6        7.02        9.73      1.41 o 
   3   3   6       14.39       16.88      1.86 o 
   4   3   6       18.43       17.19      2.08 o 
  -6   4   6       18.15       19.28      2.08 o 
  -5   4   6       12.10       14.42      1.83 o 
  -4   4   6        4.05        4.89      1.17 o 
  -3   4   6      189.50      185.01      5.65 o 
  -2   4   6       19.59       21.60      1.18 o 
  -1   4   6       16.95       17.08      1.02 o 
   0   4   6       34.68       36.34      1.49 o 
   1   4   6      110.03      101.57      2.58 o 
   2   4   6       14.12       17.52      1.88 o 
   3   4   6        0.79        1.07      0.88 o 
  -6   5   6        1.22        1.17      0.81 o 
  -5   5   6        1.15        1.56      0.86 o 
  -4   5   6       76.95       66.34      3.40 o 
  -3   5   6        8.37        7.96      1.45 o 
  -2   5   6      169.51      173.80      4.61 o 
  -1   5   6        4.92        5.66      1.12 o 
   0   5   6        0.24        0.40      0.42 o 
   1   5   6       21.34       23.35      1.95 o 
   2   5   6        1.27        1.91      0.95 o 
  -6   6   6        2.26        2.80      1.23 o 
  -5   6   6        1.57        1.55      0.93 o 
  -4   6   6      100.76      101.34      4.49 o 
  -3   6   6       19.31       18.58      2.16 o 
  -2   6   6      149.54      145.14      4.21 o 
  -1   6   6        5.56        6.28      0.86 o 
   0   6   6        0.07       -0.41      0.49 o 
   1   6   6        1.26        1.06      0.91 o 
  -5   7   6        0.89        1.55      1.05 o 
  -4   7   6        0.19        1.54      1.01 o 
  -3   7   6        8.32        7.49      1.59 o 
  -2   7   6       75.96       77.47      5.31 o 
  -1   7   6        1.13        2.45      0.66 o 
   0   7   6        0.06        0.44      0.56 o 
   1 -11   7        0.38       -0.63      0.84 o 
  -2 -10   7        0.47        1.36      0.96 o 
  -1 -10   7        4.10        3.71      1.37 o 
   0 -10   7        2.28        2.60      1.07 o 
   1 -10   7        0.47        1.78      0.92 o 
   2 -10   7        1.39        1.47      0.85 o 
   3 -10   7        7.43       11.44      1.79 o 
  -2  -9   7        5.90        8.19      1.57 o 
  -1  -9   7        8.56        9.08      1.63 o 
   0  -9   7        0.98        1.26      0.87 o 
   1  -9   7        0.23        0.49      0.69 o 
   2  -9   7      130.88      130.51      4.86 o 
   3  -9   7       10.80       13.88      1.83 o 
   4  -9   7       14.67       16.60      1.96 o 
  -4  -8   7        0.36        0.40      0.89 o 
  -3  -8   7       49.60       45.13      3.10 o 
  -2  -8   7        2.57        3.61      1.05 o 
  -1  -8   7        5.93        4.88      1.23 o 
   0  -8   7       13.31       14.43      1.83 o 
   1  -8   7       11.77       10.93      1.64 o 
   2  -8   7        0.73        1.68      0.79 o 
   3  -8   7        0.03        0.18      0.71 o 
   4  -8   7        7.95        8.73      1.16 o 
  -5  -7   7        8.20       11.14      1.87 o 
  -4  -7   7        0.66        0.20      0.70 o 
  -3  -7   7       10.31       10.13      1.06 o 
  -2  -7   7       14.75       14.30      1.76 o 
  -1  -7   7      127.19      123.81      4.34 o 
   0  -7   7       39.93       42.76      2.52 o 
   1  -7   7      288.42      293.55      7.25 o 
   2  -7   7        3.22        2.56      0.83 o 
   3  -7   7       14.40       13.27      1.67 o 
   4  -7   7        6.81       10.14      2.71 o 
   5  -7   7       11.40        8.82      1.67 o 
  -6  -6   7       29.85       32.95      2.69 o 
  -5  -6   7        2.06        2.26      1.04 o 
  -4  -6   7        3.10        3.83      0.97 o 
  -3  -6   7       26.39       26.89      1.40 o 
  -2  -6   7       87.43       89.94      3.54 o 
  -1  -6   7        8.97        9.74      1.42 o 
   0  -6   7        0.15        0.35      0.56 o 
   1  -6   7       12.59       10.72      1.38 o 
   2  -6   7       33.94       30.86      2.00 o 
   3  -6   7       19.82       22.53      2.71 o 
   4  -6   7       23.02       23.35      2.07 o 
   5  -6   7        4.89        5.02      1.35 o 
  -6  -5   7       15.80       14.58      2.11 o 
  -5  -5   7        5.37        4.90      1.17 o 
  -4  -5   7        0.10        0.16      0.36 o 
  -3  -5   7       10.98        9.62      0.94 o 
  -2  -5   7       37.36       37.28      2.16 o 
  -1  -5   7      124.42      123.33      4.01 o 
   0  -5   7        1.85        1.78      0.61 o 
   1  -5   7       15.94       13.00      1.42 o 
   2  -5   7       67.23       60.58      1.91 o 
   3  -5   7      192.51      196.76      3.83 o 
   4  -5   7        4.71        5.64      1.26 o 
   5  -5   7        8.10       11.23      1.83 o 
  -6  -4   7       50.11       57.55      3.43 o 
  -5  -4   7       12.05       13.63      1.79 o 
  -4  -4   7       63.23       58.19      1.96 o 
  -3  -4   7       81.41       78.04      2.19 o 
  -2  -4   7        1.48        2.03      0.62 o 
  -1  -4   7      240.56      250.60      5.86 o 
   0  -4   7        0.11        0.30      0.29 o 
   1  -4   7       44.96       42.89      1.86 o 
   2  -4   7        3.50        4.69      1.05 o 
   3  -4   7       24.21       25.09      1.27 o 
   4  -4   7       34.30       29.07      2.21 o 
   5  -4   7       34.98       35.80      2.67 o 
  -7  -3   7        3.93        4.84      1.43 o 
  -6  -3   7        0.17       -0.91      0.61 o 
  -5  -3   7       28.56       28.49      2.06 o 
  -4  -3   7       13.88       13.16      1.22 o 
  -3  -3   7      126.97      124.97      3.03 o 
  -2  -3   7        9.30        7.72      0.77 o 
  -1  -3   7       29.88       28.11      1.70 o 
   0  -3   7       12.28       10.48      0.70 o 
   1  -3   7        0.28        0.34      0.27 o 
   2  -3   7       75.60       73.75      1.98 o 
   3  -3   7        9.60       10.89      0.97 o 
   4  -3   7       21.03       25.07      2.33 o 
   5  -3   7       23.00       28.89      2.71 o 
  -7  -2   7        0.00        4.01      1.31 o 
  -6  -2   7       22.18       25.39      2.26 o 
  -5  -2   7      120.37      122.67      3.02 o 
  -4  -2   7        0.18        0.10      0.43 o 
  -3  -2   7      327.56      328.12      4.96 o 
  -2  -2   7       37.57       37.27      1.41 o 
  -1  -2   7        2.18        2.25      0.64 o 
   0  -2   7        1.42        1.62      0.62 o 
   1  -2   7       10.70       10.48      0.80 o 
   2  -2   7       70.72       62.92      3.81 o 
   3  -2   7      268.39      273.17      6.52 o 
   4  -2   7       90.21       97.05      3.97 o 
   5  -2   7        7.07        6.82      1.49 o 
  -7  -1   7       87.85       90.06      4.40 o 
  -6  -1   7        0.06       -0.71      0.68 o 
  -5  -1   7        6.26        7.55      0.91 o 
  -4  -1   7       21.70       21.22      1.19 o 
  -3  -1   7        2.30        3.05      0.57 o 
  -2  -1   7        0.79        1.60      0.61 o 
  -1  -1   7        0.20        0.28      0.39 o 
   0  -1   7        6.79       12.05      0.74 o 
   1  -1   7        4.48        5.10      0.61 o 
   2  -1   7       26.38       26.47      1.19 o 
   3  -1   7        0.10       -0.05      0.57 o 
   4  -1   7       13.71       12.67      1.72 o 
   5  -1   7        0.75        0.36      0.87 o 
  -7   0   7       24.08       26.07      2.56 o 
  -6   0   7       70.11       68.60      3.45 o 
  -5   0   7        5.98        7.55      0.94 o 
  -4   0   7       79.60       81.40      2.26 o 
  -3   0   7       54.15       47.66      3.58 o 
  -2   0   7       49.70       46.81      2.37 o 
  -1   0   7       23.57       25.76      1.70 o 
   0   0   7       21.12       26.83      1.18 o 
   1   0   7      226.91      225.09      3.64 o 
   2   0   7      632.40      605.69      7.41 o 
   3   0   7        0.53        0.97      0.70 o 
   4   0   7        4.31        5.97      1.22 o 
  -7   1   7        2.18        1.63      0.90 o 
  -6   1   7        0.87        0.44      0.48 o 
  -5   1   7        8.76        9.39      0.99 o 
  -4   1   7        4.62        4.58      0.72 o 
  -3   1   7       30.79       31.16      1.32 o 
  -2   1   7       12.47       10.27      1.35 o 
  -1   1   7       54.66       53.65      1.46 o 
   0   1   7       61.45       54.23      1.60 o 
   1   1   7       50.34       52.65      1.68 o 
   2   1   7       73.17       65.84      2.79 o 
   3   1   7        0.50        0.86      0.66 o 
   4   1   7        0.04        1.27      0.77 o 
  -7   2   7        0.38        1.91      0.91 o 
  -6   2   7        0.24        0.00      0.47 o 
  -5   2   7        0.38        0.62      0.43 o 
  -4   2   7       91.33       90.23      2.39 o 
  -3   2   7       54.85       56.62      1.75 o 
  -2   2   7       18.31       20.30      1.73 o 
  -1   2   7      108.42      111.52      2.34 o 
   0   2   7      337.30      342.71      5.45 o 
   1   2   7      104.18      102.34      2.49 o 
   2   2   7       59.34       59.38      2.73 o 
   3   2   7        0.46       -0.05      0.61 o 
   4   2   7        2.16        2.88      1.12 o 
  -6   3   7        0.09        0.23      0.75 o 
  -5   3   7        0.30       -0.35      0.62 o 
  -4   3   7       12.08       12.43      1.73 o 
  -3   3   7       48.54       50.09      2.82 o 
  -2   3   7       59.64       59.67      3.00 o 
  -1   3   7        9.36        8.86      0.85 o 
   0   3   7        6.87        6.94      0.80 o 
   1   3   7        0.03        0.25      0.45 o 
   2   3   7        0.31        0.79      0.66 o 
   3   3   7        6.26        9.08      1.53 o 
  -6   4   7        4.41        4.40      1.19 o 
  -5   4   7        0.00        0.48      0.79 o 
  -4   4   7       24.91       22.45      2.06 o 
  -3   4   7        8.56       11.03      1.73 o 
  -2   4   7      127.94      111.70      4.37 o 
  -1   4   7      107.93      107.51      2.62 o 
   0   4   7       25.17       27.28      1.37 o 
   1   4   7       51.49       52.47      2.70 o 
   2   4   7       28.08       30.45      2.21 o 
  -6   5   7       11.09        9.68      1.80 o 
  -5   5   7       20.77       17.26      2.15 o 
  -4   5   7        0.55        1.25      0.85 o 
  -3   5   7       28.29       23.69      2.18 o 
  -2   5   7        9.54       10.08      1.70 o 
  -1   5   7        3.18        3.70      0.70 o 
   0   5   7        1.84        2.53      0.67 o 
   1   5   7        0.72        0.29      0.76 o 
  -5   6   7       19.16       22.65      2.66 o 
  -4   6   7       52.56       53.06      3.38 o 
  -3   6   7        2.15        1.92      1.05 o 
  -2   6   7        0.04        0.89      0.83 o 
  -1   6   7       45.44       38.26      2.70 o 
   0   6   7       12.49       12.10      1.25 o 
  -3   7   7        4.10        3.59      1.22 o 
  -2   7   7        0.42        1.72      0.93 o 
  -2 -10   8        0.50        0.79      0.85 o 
  -1 -10   8        0.32        1.16      1.02 o 
   0 -10   8        1.15        2.01      1.11 o 
   1 -10   8        6.88        5.54      1.35 o 
   2 -10   8       12.14       14.93      2.03 o 
  -3  -9   8        0.18        0.16      0.73 o 
  -2  -9   8        3.72        1.41      0.96 o 
  -1  -9   8        6.15        5.82      1.44 o 
   0  -9   8        0.01        0.43      0.82 o 
   1  -9   8       14.79       17.02      2.10 o 
   2  -9   8       20.37       20.16      2.24 o 
   3  -9   8        1.07        2.05      0.97 o 
  -4  -8   8        9.28        9.06      1.71 o 
  -3  -8   8        8.32        9.11      1.58 o 
  -2  -8   8        0.17        0.36      0.70 o 
  -1  -8   8        1.33        0.58      0.76 o 
   0  -8   8      152.04      147.89      5.15 o 
   1  -8   8       47.14       57.08      3.14 o 
   2  -8   8       19.53       18.11      1.99 o 
   3  -8   8       18.30       17.02      1.96 o 
   4  -8   8        3.29        3.93      0.84 o 
  -5  -7   8       17.63       15.78      2.17 o 
  -4  -7   8        0.01        0.02      0.72 o 
  -3  -7   8       23.23       26.40      1.50 o 
  -2  -7   8        5.00        5.22      1.20 o 
  -1  -7   8        0.49       -0.49      0.56 o 
   0  -7   8        2.40        1.05      0.76 o 
   1  -7   8        9.99       12.34      1.68 o 
   2  -7   8       44.82       43.04      2.59 o 
   3  -7   8       13.47       14.72      1.29 o 
   4  -7   8       20.03       24.20      1.60 o 
  -5  -6   8        5.63        7.50      1.54 o 
  -4  -6   8        2.46        3.36      0.93 o 
  -3  -6   8       34.32       32.65      1.59 o 
  -2  -6   8       14.22       15.45      1.75 o 
  -1  -6   8      550.38      545.07     10.89 o 
   0  -6   8        4.46        5.86      1.21 o 
   1  -6   8       37.29       33.93      2.20 o 
   2  -6   8        1.51        2.36      0.59 o 
   3  -6   8       10.22       13.10      1.21 o 
   4  -6   8        1.69        0.57      0.79 o 
  -6  -5   8        0.07       -0.08      0.85 o 
  -5  -5   8        6.61        8.41      1.57 o 
  -4  -5   8       17.53       17.09      1.45 o 
  -3  -5   8      114.89      120.28      4.42 o 
  -2  -5   8        6.99        6.94      1.25 o 
  -1  -5   8        0.61        0.84      0.66 o 
   0  -5   8        2.46        3.32      0.97 o 
   1  -5   8       46.59       40.50      1.55 o 
   2  -5   8        7.48        8.48      0.95 o 
   3  -5   8        5.29        4.44      1.75 o 
   4  -5   8       31.39       31.52      2.38 o 
   5  -5   8        0.17       -0.31      0.90 o 
  -6  -4   8        1.60        2.67      1.01 o 
  -5  -4   8        4.47        4.53      1.23 o 
  -4  -4   8        0.93        2.55      0.64 o 
  -3  -4   8      377.88      377.68     12.12 o 
  -2  -4   8       94.66       97.86      3.61 o 
  -1  -4   8       16.71       19.66      1.56 o 
   0  -4   8      111.91      108.28      2.31 o 
   1  -4   8      334.31      338.68     12.03 o 
   2  -4   8      228.31      226.18      4.01 o 
   3  -4   8       26.64       23.05      2.51 o 
   4  -4   8       18.94       20.54      2.26 o 
  -6  -3   8       25.84       25.41      2.28 o 
  -5  -3   8       39.72       39.32      2.42 o 
  -4  -3   8       50.49       51.62      1.91 o 
  -3  -3   8        1.19        1.45      0.69 o 
  -2  -3   8       87.46       81.87      3.26 o 
  -1  -3   8       29.97       28.75      1.83 o 
   0  -3   8       61.11       57.65      2.59 o 
   1  -3   8       17.33       18.16      1.02 o 
   2  -3   8        2.65        2.37      0.55 o 
   3  -3   8       78.22       76.43      3.38 o 
   4  -3   8       20.33       23.78      2.36 o 
  -7  -2   8        0.11        0.57      0.91 o 
  -6  -2   8        1.79        0.96      0.80 o 
  -5  -2   8       78.64       80.86      2.51 o 
  -4  -2   8      226.50      228.07      6.61 o 
  -3  -2   8      136.28      140.48      3.09 o 
  -2  -2   8        5.10        5.56      1.00 o 
  -1  -2   8       13.56       15.86      1.40 o 
   0  -2   8       10.55        9.38      1.27 o 
   1  -2   8       25.95       24.50      1.17 o 
   2  -2   8      281.97      268.08      4.40 o 
   3  -2   8       83.49       90.17      3.57 o 
   4  -2   8        2.29        1.11      0.81 o 
  -7  -1   8       13.37       13.72      2.17 o 
  -6  -1   8       10.08       10.34      1.65 o 
  -5  -1   8       51.01       49.53      7.12 o 
  -4  -1   8       55.25       51.45      1.91 o 
  -3  -1   8        9.62        8.89      1.33 o 
  -2  -1   8       12.14       10.76      1.38 o 
  -1  -1   8        8.72        8.99      1.27 o 
   0  -1   8        1.95        2.60      0.77 o 
   1  -1   8      531.34      516.15     13.43 o 
   2  -1   8       19.66       18.66      1.14 o 
   3  -1   8        5.61        5.10      1.12 o 
   4  -1   8       61.48       59.12      3.19 o 
  -7   0   8        0.05       -0.06      0.73 o 
  -6   0   8       29.62       29.00      2.27 o 
  -5   0   8        1.27        0.98      0.52 o 
  -4   0   8      147.34      152.73      5.96 o 
  -3   0   8       11.41        9.30      0.92 o 
  -2   0   8       33.58       32.40      2.13 o 
  -1   0   8        9.30       10.98      1.44 o 
   0   0   8       67.33       65.20      2.91 o 
   1   0   8       21.90       24.22      1.21 o 
   2   0   8       11.20       11.95      1.43 o 
   3   0   8        0.50        1.48      0.76 o 
   4   0   8        3.99        5.53      1.31 o 
  -7   1   8        7.19        8.18      1.60 o 
  -6   1   8        0.75        1.28      0.56 o 
  -5   1   8        3.50        2.35      0.63 o 
  -4   1   8       41.37       40.33      1.69 o 
  -3   1   8       10.59       12.55      1.74 o 
  -2   1   8       17.41       15.44      1.75 o 
  -1   1   8      200.31      195.80      5.56 o 
   0   1   8      203.73      196.81      5.51 o 
   1   1   8        7.20        5.71      0.75 o 
   2   1   8        7.09        7.17      1.28 o 
   3   1   8        2.27        3.25      0.93 o 
  -7   2   8        0.35        0.66      0.85 o 
  -6   2   8       14.20       15.37      1.31 o 
  -5   2   8        0.00        0.77      0.70 o 
  -4   2   8       97.27      100.21      4.28 o 
  -3   2   8        2.51        2.86      1.01 o 
  -2   2   8       19.98       22.99      1.94 o 
  -1   2   8        0.00       -0.02      0.59 o 
   0   2   8        0.80        0.86      0.72 o 
   1   2   8        0.23        0.16      0.41 o 
   2   2   8        0.21        1.51      0.81 o 
   3   2   8        0.64        1.11      0.80 o 
  -6   3   8        1.49        1.92      1.14 o 
  -5   3   8       12.92       12.48      1.88 o 
  -4   3   8        3.33        5.41      1.30 o 
  -3   3   8       18.73       16.29      1.99 o 
  -2   3   8      136.94      134.62      4.94 o 
  -1   3   8       27.21       36.11      2.45 o 
   0   3   8        0.51        1.37      0.77 o 
   1   3   8        1.82        1.11      0.79 o 
   2   3   8        6.85       11.64      1.68 o 
  -6   4   8       14.66       16.53      2.26 o 
  -5   4   8       16.11       19.43      2.42 o 
  -4   4   8       33.03       32.41      2.59 o 
  -3   4   8       10.83       10.45      1.76 o 
  -2   4   8        0.28        0.88      0.80 o 
  -1   4   8        9.45       12.47      1.83 o 
   0   4   8       19.55       25.32      2.08 o 
   1   4   8        5.12        8.12      1.42 o 
  -5   5   8        0.41        2.12      1.13 o 
  -4   5   8       42.43       39.30      2.92 o 
  -3   5   8       86.02       92.42      4.44 o 
  -2   5   8        1.78        1.51      0.91 o 
  -1   5   8        9.28       12.16      1.90 o 
   0   5   8        8.48       12.17      1.83 o 
  -3   6   8        0.00        0.07      0.81 o 
  -2   6   8        0.82        2.00      0.93 o 
  -1 -10   9        0.33        1.95      1.12 o 
   0 -10   9        0.62       -0.59      0.69 o 
   1 -10   9        5.26        5.92      1.47 o 
  -3  -9   9        0.08        0.57      0.91 o 
  -2  -9   9        7.67        7.42      1.51 o 
  -1  -9   9        1.83        1.95      0.92 o 
   0  -9   9       16.21       19.69      2.34 o 
   1  -9   9       13.47       13.60      1.98 o 
   2  -9   9        5.05        5.70      1.34 o 
  -4  -8   9        0.11       -0.49      0.91 o 
  -3  -8   9        5.27        6.97      1.45 o 
  -2  -8   9        0.15       -0.18      0.68 o 
  -1  -8   9       21.84       23.64      2.18 o 
   0  -8   9       21.11       17.32      2.10 o 
   1  -8   9        0.12        0.03      0.67 o 
   2  -8   9        3.89        5.64      1.28 o 
   3  -8   9        0.01        0.97      0.60 o 
  -4  -7   9        3.52        4.45      0.88 o 
  -3  -7   9        0.94        1.48      0.82 o 
  -2  -7   9      117.36      116.75      4.58 o 
  -1  -7   9       40.19       44.47      2.77 o 
   0  -7   9       35.80       29.01      2.26 o 
   1  -7   9       17.64       13.70      1.80 o 
   2  -7   9       35.07       35.36      1.72 o 
   3  -7   9        1.01        1.33      0.61 o 
  -5  -6   9       30.38       29.27      2.59 o 
  -4  -6   9        7.19        6.98      0.99 o 
  -3  -6   9       29.62       28.02      2.15 o 
  -2  -6   9        0.10       -0.06      0.60 o 
  -1  -6   9        3.71        3.90      1.07 o 
   0  -6   9       21.20       17.96      1.93 o 
   1  -6   9       71.71       68.18      3.27 o 
   2  -6   9        4.40        5.45      0.82 o 
   3  -6   9        0.84        0.75      0.55 o 
   4  -6   9        0.18        0.21      0.76 o 
  -5  -5   9       12.51       11.14      1.82 o 
  -4  -5   9       32.60       31.15      2.74 o 
  -3  -5   9      142.08      131.10      4.60 o 
  -2  -5   9        0.04       -0.30      0.58 o 
  -1  -5   9       24.75       22.66      1.88 o 
   0  -5   9       19.29       19.91      1.74 o 
   1  -5   9        0.21        0.58      0.60 o 
   2  -5   9      106.87      100.03      2.68 o 
   3  -5   9        1.33        2.59      0.69 o 
   4  -5   9        5.54        6.11      1.37 o 
  -6  -4   9        0.33        1.13      0.93 o 
  -5  -4   9       24.81       27.31      1.58 o 
  -4  -4   9       28.82       31.48      1.59 o 
  -3  -4   9       30.17       30.83      1.56 o 
  -2  -4   9        6.55        6.56      1.25 o 
  -1  -4   9       76.34       75.18      3.24 o 
   0  -4   9       20.66       22.05      1.76 o 
   1  -4   9        1.86        4.33      0.97 o 
   2  -4   9       13.84       14.72      1.69 o 
   3  -4   9        9.29       11.42      1.62 o 
   4  -4   9        0.71        0.23      0.80 o 
  -6  -3   9        0.84        0.88      0.87 o 
  -5  -3   9       85.17       78.81      4.73 o 
  -4  -3   9        2.87        2.51      1.00 o 
  -3  -3   9        5.15        5.08      0.98 o 
  -2  -3   9       63.09       61.33      2.98 o 
   0  -3   9       29.27       31.46      2.10 o 
   1  -3   9      163.79      142.91      4.61 o 
   2  -3   9        3.07        4.05      0.72 o 
   3  -3   9       49.44       52.99      2.88 o 
   4  -3   9        2.90        2.53      1.03 o 
  -6  -2   9        1.64        1.69      0.91 o 
  -5  -2   9        7.92        9.15      1.11 o 
  -4  -2   9        8.50        7.70      1.19 o 
  -3  -2   9        2.88        4.05      1.02 o 
  -2  -2   9       46.62       42.58      2.47 o 
  -1  -2   9       50.02       42.52      2.42 o 
   0  -2   9      181.15      157.08      4.82 o 
   1  -2   9        0.15        0.33      0.58 o 
   2  -2   9       69.50       66.98      2.54 o 
   3  -2   9        1.54        2.44      0.94 o 
   4  -2   9       13.77       17.05      2.17 o 
  -6  -1   9       18.95       20.20      1.58 o 
  -5  -1   9       25.00       24.73      1.46 o 
  -4  -1   9       65.19       66.66      2.25 o 
  -3  -1   9       14.60       14.96      1.78 o 
  -2  -1   9       52.09       45.50      2.56 o 
  -1  -1   9       18.16       14.01      1.62 o 
   0  -1   9       35.57       31.29      2.07 o 
   1  -1   9        1.74        3.23      0.92 o 
   2  -1   9        0.00        0.13      0.60 o 
   3  -1   9       16.23       16.09      1.87 o 
  -6   0   9        5.94        6.54      1.30 o 
  -5   0   9        0.00       -0.22      0.48 o 
  -4   0   9       12.07       12.98      1.65 o 
  -3   0   9       14.33       12.90      1.76 o 
  -2   0   9       10.86        8.66      1.40 o 
  -1   0   9       59.99       62.78      3.08 o 
   0   0   9       96.87       95.95      3.80 o 
   1   0   9       55.39       56.69      2.90 o 
   2   0   9       74.41       71.20      3.05 o 
   3   0   9        0.26        1.62      0.80 o 
  -6   1   9        0.01        0.06      0.47 o 
  -5   1   9        3.56        2.71      0.70 o 
  -4   1   9        2.05        2.22      0.69 o 
  -3   1   9       14.58       13.40      1.90 o 
  -2   1   9       21.32       20.67      2.14 o 
  -1   1   9       58.35       57.50      3.08 o 
   0   1   9       49.62       47.02      2.75 o 
   1   1   9        1.42        3.05      0.90 o 
   2   1   9       23.49       22.52      1.84 o 
  -6   2   9        5.69        6.91      1.48 o 
  -5   2   9        0.57        0.77      0.80 o 
  -4   2   9       13.26       12.47      1.95 o 
  -3   2   9       39.89       40.31      2.79 o 
  -2   2   9      102.75       97.68      4.27 o 
  -1   2   9       23.11       25.76      2.20 o 
   0   2   9       17.59       24.37      2.07 o 
   2   2   9        0.02        0.66      0.78 o 
  -5   3   9        2.69        4.00      1.26 o 
  -4   3   9        5.90        5.50      1.35 o 
  -3   3   9        0.10        0.77      0.78 o 
  -2   3   9        0.00        0.25      0.64 o 
  -1   3   9       36.98       37.44      2.61 o 
   0   3   9        0.13        1.58      0.78 o 
  -5   4   9        1.18        1.48      1.02 o 
  -4   4   9       35.65       38.67      2.99 o 
  -3   4   9       15.60       13.57      2.03 o 
  -2   4   9        0.73        3.39      1.11 o 
  -1   4   9       23.33       24.58      2.21 o 
   0   4   9        1.41        5.17      1.33 o 
  -2  -9  10        6.09        6.82      1.64 o 
  -1  -9  10        0.51        1.26      0.91 o 
   0  -9  10        1.66        2.39      1.05 o 
   1  -9  10       12.69       11.99      1.90 o 
  -3  -8  10        7.18       11.70      1.87 o 
  -2  -8  10        0.10        0.51      0.76 o 
  -1  -8  10       16.55       17.08      2.23 o 
   0  -8  10        9.62       10.63      1.80 o 
   1  -8  10       17.69       16.59      2.11 o 
   2  -8  10        7.46       11.90      1.88 o 
  -4  -7  10       40.10       40.91      2.77 o 
  -3  -7  10        1.64        1.84      0.90 o 
  -2  -7  10        0.01        0.55      0.75 o 
  -1  -7  10        0.22        0.37      0.68 o 
   0  -7  10        1.46        1.52      0.92 o 
   1  -7  10       10.52       13.56      1.92 o 
   2  -7  10       33.01       35.56      2.53 o 
  -4  -6  10        0.10        0.11      0.61 o 
  -3  -6  10       29.51       31.37      2.40 o 
  -2  -6  10       45.94       43.74      2.78 o 
  -1  -6  10       31.14       24.10      2.11 o 
   0  -6  10       10.80       11.83      1.72 o 
   1  -6  10       44.56       46.30      2.79 o 
   2  -6  10        0.38        0.97      0.73 o 
   3  -6  10        5.49        8.17      1.09 o 
  -5  -5  10       27.87       27.03      1.71 o 
  -4  -5  10       57.22       60.38      4.04 o 
  -3  -5  10        0.37        1.19      0.76 o 
  -2  -5  10       14.01       12.22      1.72 o 
  -1  -5  10       26.42       24.29      2.03 o 
   0  -5  10       12.03       13.35      1.73 o 
   1  -5  10       57.99       49.50      2.82 o 
   2  -5  10        1.67        3.13      1.01 o 
   3  -5  10        4.43        8.58      1.55 o 
  -5  -4  10       14.54       12.84      1.34 o 
  -4  -4  10       36.93       37.34      1.84 o 
  -3  -4  10       19.77       21.28      2.18 o 
  -2  -4  10       11.65       12.90      1.72 o 
  -1  -4  10       39.17       33.45      2.32 o 
   0  -4  10       22.82       17.69      1.87 o 
   1  -4  10       57.81       61.61      3.09 o 
   2  -4  10        0.31        1.24      0.76 o 
   3  -4  10       10.82       14.06      1.85 o 
  -6  -3  10        0.00       -0.44      0.71 o 
  -5  -3  10       31.48       30.59      1.88 o 
  -4  -3  10        9.18        9.27      1.11 o 
  -3  -3  10       41.50       45.62      2.76 o 
  -2  -3  10        9.05        7.11      1.31 o 
  -1  -3  10       43.76       39.81      2.48 o 
   0  -3  10        2.84        1.59      0.78 o 
   1  -3  10        0.45        1.09      0.77 o 
   2  -3  10        5.46        4.96      1.21 o 
   3  -3  10        0.70        0.44      0.76 o 
  -6  -2  10        4.86        5.94      1.94 o 
  -5  -2  10        5.28        6.54      1.03 o 
  -4  -2  10       88.03       84.44      2.68 o 
  -3  -2  10      101.18       89.61      3.86 o 
  -2  -2  10       18.77       21.70      1.89 o 
  -1  -2  10       11.57        8.27      1.44 o 
   0  -2  10        1.18        1.59      0.79 o 
   1  -2  10       39.86       42.69      2.60 o 
   3  -2  10        0.40        1.66      0.96 o 
  -6  -1  10        8.66       11.42      1.34 o 
  -5  -1  10        0.56        0.69      0.60 o 
  -4  -1  10        4.16        5.48      0.91 o 
  -3  -1  10       26.60       27.61      2.25 o 
  -2  -1  10      145.30      136.92      4.91 o 
  -1  -1  10       33.19       32.56      2.28 o 
   0  -1  10       21.59       18.57      1.95 o 
   1  -1  10        0.34        1.13      0.72 o 
  -6   0  10        0.77        1.69      0.74 o 
  -5   0  10       12.26       13.76      1.37 o 
  -4   0  10       42.54       41.97      2.89 o 
  -3   0  10       26.97       25.34      2.28 o 
  -2   0  10       27.06       30.09      2.37 o 
  -1   0  10       23.41       24.49      2.07 o 
   0   0  10       26.38       30.20      2.30 o 
   1   0  10       10.72       11.26      1.69 o 
  -5   1  10        2.67        3.43      1.31 o 
  -4   1  10        1.42       -0.50      0.70 o 
  -3   1  10        5.42        7.09      1.57 o 
  -2   1  10       16.01       15.37      2.04 o 
  -1   1  10        0.19        1.27      0.85 o 
   0   1  10       50.70       48.17      3.00 o 
  -5   2  10       18.62       20.02      2.53 o 
  -4   2  10       35.13       42.49      3.12 o 
  -3   2  10       36.43       37.57      2.81 o 
  -2   2  10        3.10        2.89      1.10 o 
  -1   2  10       22.26       28.79      2.45 o 
   0   2  10        7.56        6.71      1.45 o 
  -4   3  10        1.34        0.92      0.91 o 
  -3   3  10        0.00       -0.08      0.71 o 
  -2   3  10        2.97        3.99      1.26 o 
  -1   3  10        1.10        2.09      0.96 o 
  -2  -8  11        0.12        1.50      0.93 o 
  -1  -8  11        1.25        3.31      1.12 o 
   0  -8  11        1.39        1.54      0.84 o 
  -3  -7  11        0.89        1.53      0.93 o 
  -2  -7  11        4.69        6.62      1.36 o 
  -1  -7  11        0.54        1.94      0.90 o 
   0  -7  11        1.10        1.93      0.92 o 
   1  -7  11       15.93       14.53      2.00 o 
  -4  -6  11        9.57        8.12      1.70 o 
  -3  -6  11       18.58       20.78      2.35 o 
  -2  -6  11       18.16       22.41      2.37 o 
  -1  -6  11        4.49        2.78      1.01 o 
   0  -6  11       13.58       14.56      1.92 o 
   1  -6  11        0.24        2.09      0.87 o 
   2  -6  11        5.58        5.70      1.33 o 
  -4  -5  11        0.05        1.98      0.96 o 
  -3  -5  11        9.82       10.15      1.71 o 
  -2  -5  11        2.84        2.37      1.00 o 
  -1  -5  11        0.30        1.50      0.78 o 
   0  -5  11        5.88        4.58      1.14 o 
   1  -5  11        0.02       -0.40      0.59 o 
   2  -5  11        0.43        0.63      0.81 o 
  -5  -4  11        0.23       -0.48      1.06 o 
  -4  -4  11       55.38       60.61      3.41 o 
  -3  -4  11       10.02        6.20      1.31 o 
  -2  -4  11       14.16       10.97      1.73 o 
  -1  -4  11        0.66        2.77      1.02 o 
   0  -4  11        1.49        0.56      0.67 o 
   1  -4  11       31.09       33.13      2.45 o 
   2  -4  11        3.87        7.02      1.46 o 
  -5  -3  11       20.86       22.75      1.72 o 
  -4  -3  11        0.04        0.44      0.78 o 
  -3  -3  11       22.88       21.64      2.26 o 
  -2  -3  11       10.30       10.57      1.68 o 
  -1  -3  11        1.86        1.74      0.83 o 
   0  -3  11        5.70        6.55      1.29 o 
   1  -3  11        1.45        1.56      0.85 o 
  -5  -2  11        2.99        3.20      0.85 o 
  -4  -2  11        4.70        7.60      1.64 o 
  -3  -2  11       16.46       16.12      2.08 o 
  -2  -2  11        4.83        4.26      1.09 o 
  -1  -2  11       76.83       67.27      3.39 o 
   0  -2  11        4.15        2.78      0.94 o 
   1  -2  11        2.30        0.94      0.78 o 
  -5  -1  11       43.63       45.39      3.28 o 
  -4  -1  11        0.88        0.66      0.87 o 
  -3  -1  11       15.75       13.21      2.00 o 
  -2  -1  11        3.81        2.93      1.07 o 
  -1  -1  11       11.66       12.31      1.82 o 
   0  -1  11       12.45       13.83      1.94 o 
   1  -1  11        3.27        3.31      1.13 o 
  -5   0  11        5.03        4.72      0.99 o 
  -4   0  11      100.91      106.64      4.93 o 
  -3   0  11        0.28        0.13      0.84 o 
  -2   0  11        3.44        3.48      1.14 o 
  -1   0  11       16.11       13.70      1.93 o 
   0   0  11        0.00       -0.96      0.64 o 
  -4   1  11        1.24        1.39      1.06 o 
  -3   1  11        2.01        4.20      1.26 o 
  -2   1  11       67.72       75.70      4.06 o 
  -1   1  11        1.15       -0.52      0.72 o 
   0   1  11        0.03        0.89      0.95 o 
  -3   2  11        6.05        9.28      1.85 o 
  -2   2  11        6.11        9.19      1.72 o 
  -2  -6  12        0.12        1.55      0.92 o 
  -1  -6  12        3.73        8.64      1.60 o 
   0  -6  12        0.03        0.10      0.79 o 
  -3  -5  12        0.69        1.51      0.89 o 
  -2  -5  12        2.71        4.02      1.20 o 
  -1  -5  12       19.52       16.44      2.16 o 
   0  -5  12        2.05        1.97      0.96 o 
  -3  -4  12        2.73        2.85      1.04 o 
  -2  -4  12       16.15       15.52      2.06 o 
  -1  -4  12       19.45       18.42      2.19 o 
   0  -4  12        0.48        0.23      0.71 o 
  -3  -3  12        0.04       -0.27      0.68 o 
  -2  -3  12        3.65        1.49      0.82 o 
  -1  -3  12        2.16        2.11      0.94 o 
   0  -3  12       14.72       15.87      2.05 o 
  -3  -2  12        0.52        1.92      1.09 o 
  -2  -2  12       10.25       10.75      1.78 o 
  -1  -2  12        9.84        9.25      1.61 o 
   0  -2  12       12.55       16.91      2.12 o 
  -3  -1  12        6.67        5.75      1.46 o 
  -2  -1  12       10.92       12.35      1.94 o 
  -1  -1  12       12.76       17.65      2.23 o 
                                                 
